# Supplementary material for: Genome-wide identification and expression analysis reveals spinach brassinosteroid-signaling kinase (BSK) gene family functions in temperature stress response
Source: BMC Genomics. 2022 Jun 20;23:453. doi: 10.1186/s12864-022-08684-5 (PMC9208177; doi:10.1186/s12864-022-08684-5)
Supplement: Supplementary file 1 — Additional file 1. [file 12864_2022_8684_MOESM1_ESM.xlsx]

## Sheet: Sheet1
Table S1. List of the 72 BSKs genes from spinach, sugar beet, Arabidopsis, rice, maize, common tobacco, and woodland tobacco.
Species	Gene Name	Locus	Accession no.	Protein sequence	CDS sequence
Spinacia oleracea	SoBSK1	LOC110789389	XP_021849739.1	MGCFQSTLGPSKQPLNHANGGNGGSAAVGDGVSPGFSEFSLAELKTATDNFSSKSIVSEGGEKAPNVVYRGRLQNRRLIAVKKFSKLAWPDPKQFAEEAKGVGRLRHKKVANLIGYCCDGDERLLVAEFMPNDTLAKHLFHWENQTPEWAMRLRVALYIAEALEYCSIEGRPLYHDLNAYRVLFDENGDPRLSCFGLMKNSRDGKSYSTNLAYTPPEYLRNGRVTPESVIFSFGTVLLDLLSGKHIPPSHALDMIRGKNILVLMDSHLEGNFSGEEATAVFNLASQCLQYEPRERPSVKDLVTTLALLQNKADVPSYLMLGIPKPEDVPPTPPQPLSPMGDACSRLDLTAIHQILVSTHYKDDEGTNELSFQEWTQQMRDILEARKRGDLAFRDKDFKT…	ATGGGGTGTTTTCAATCAACATTGGGCCCATCCAAACAACCCCTTAACCACGCCAACGGTGGAAACGGAGGTTCCGCCGCTGTCGGCGACGGTGTTTCGCCGGGATTCTCGGAGTTTTCGTTGGCGGAGTTAAAGACGGCCACCGACAACTTCAGCTCGAAATCGATTGTTTCCGAAGGTGGCGAAAAGGCGCCTAATGTTGTGTATCGTGGTCGCCTCCAGAACCGCCGCTTGATCGCCGTTAAAAAGTTTTCTAAGCTTGCTTGGCCTGACCCCAAACAATTTGCTGAAGAAGCAAAAGGAGTTGGGAGATTGAGGCACAAGAAAGTGGCGAATTTGATAGGGTATTGTTGTGATGGGGATGAGAGGTTGTTGGTTGCGGAATTTATGCCTAATGAT…
	SoBSK2	LOC110792261	XP_021852771.1	MGCIQSKTTHIPSPNDASPLPESDKQISAVGEVGEGDNQQQKVAAFKEYNLSELRKATNGFSTECIVSESGEKAPNVVYRGRLESNRFIAVKRFSKHSWPDAQQFLEEAAGVGNVRHKRLANLIGCCAEGDERLLVAEFMPHDTLSKHLFHYDKQPLPWEMRVRVAYYIALALNHCNAENRNIYHDLNAYRVLFDEDGDPRLSTFGLMKNSRDGKSYSTNLAYTPPEFMRTGRVIPESVIYSYGTILLDLLSGKHIPPSHALDIIRGKTSLVLMDSSLEGQYIDEDAATMIELASKCLQYEARDRPDIKFLLAAVDPLQKQKEVTSHVLMGLPKTAVVVPVMTSPLGKACERMDLTAVHDILLKTGYRDEEGADNELSFQEWTQQVQDMLNTKKSGDIA…	ATGGGCTGCATACAGTCCAAAACGACACACATCCCTTCTCCAAACGACGCTTCTCCTCTCCCTGAATCCGACAAGCAAATCTCAGCAGTTGGAGAAGTAGGAGAAGGGGATAATCAGCAGCAGAAAGTGGCAGCATTTAAGGAGTACAATTTAAGTGAGCTTAGGAAAGCTACAAATGGGTTTAGCACAGAATGTATAGTTTCTGAAAGTGGGGAGAAAGCACCTAATGTTGTGTATAGAGGAAGACTTGAAAGTAATCGTTTCATTGCTGTTAAACGCTTTTCGAAACACTCTTGGCCTGATGCTCAGCAGTTTCTGGAAGAAGCAGCTGGTGTTGGAAACGTCAGGCATAAAAGATTGGCTAATCTCATTGGCTGTTGTGCGGAGGGCGATGAGAGA…
	SoBSK3	LOC110800210	XP_021861202.1	MGVRCSKLSLCWWSHSNHSVPHYSDLENGGKDEGESQPSFTEFKLDELRAAASGFSSENIVSEHGEKAPNIVYRGKLNDGHWIAIKRFHRSAWPDSRQFLEEARTVGQLRSEKMANLIGCCCEGDERLLVAEFMPNETLSKHLFHWENQPLKWAMRLRVALCLAQALEHCSNKGRSLYHDLNAYRVLFDQDGNPRLSCFGLMKNSRDGKSYSTNLAFTPPEYMRTGRISPESVIYSFGTLLLDLLSGKHIPPSHALDLIRGKNFSMLIDSNLEGHFSNDDGTELVRLASRCLQYEARERPNARSLVAALTPLQKETEVPSHVLMGISHGNASPKDSLSLTPLGEACSRLDLTAIHEILEDIGYKDDEGIANELSFQVWTNQIQETLNCKKHGDTAFRAK…	ATGGGAGTTCGTTGCTCAAAACTCTCACTTTGCTGGTGGTCACACTCTAATCACAGTGTTCCACATTACTCCGATCTTGAAAACGGAGGGAAAGATGAGGGTGAGTCACAGCCGAGTTTCACTGAGTTCAAATTGGACGAGTTAAGAGCTGCTGCTTCTGGGTTTTCTTCGGAGAATATTGTTTCTGAGCATGGTGAGAAAGCTCCTAATATTGTATATCGTGGGAAGCTCAATGATGGCCATTGGATCGCCATCAAACGGTTCCACAGGTCTGCTTGGCCTGATTCCCGGCAATTTCTGGAGGAAGCAAGGACAGTGGGGCAGCTGAGGAGTGAGAAGATGGCGAATTTGATTGGGTGTTGTTGTGAGGGTGACGAGAGATTGCTAGTTGCTGAATTC…
	SoBSK4	LOC110789384	XP_021849736.1	MGSQGSKLGTCCLGSPNKAAVLEAPDVGTEDDNGLGLLAFREFTYDQLKNATSGFAVENIVSEHGEKAPNVVYKGKLENQTRIVVKRFNRSAWPDARQFLDEARSVGQLRNQKLANLLGCCCENDERLLVSEYMPNSTLAKHLFHWDAQPMKWAMRLRVVLHLAQALEYCTSRGRSLYHDLNAYRILFDGDCNPRLSCFGLMKNSRDGKSYSTNLAFTPPEYLRTGRITPESVIYSFGTLLLDLISGKHIPPSHALDLIRDRNLQMLTDSCLEGQFSNDDGTELVRLASRCLHYEPQERPNTRSLIASLTPLQKETEVPSHVLMGIPNSASSVPLSALGEACVRRDLTAIHEILESIGYKDDEGVANELSFQMWTDQMQQSLESKKKGDSNFKQKDFKS…	ATGGGATCCCAAGGATCCAAGCTCGGAACGTGTTGCTTGGGTTCGCCTAATAAGGCAGCAGTACTTGAGGCTCCTGATGTTGGTACTGAGGATGATAATGGACTTGGGTTACTTGCATTTCGCGAGTTCACATATGATCAACTTAAAAATGCCACATCAGGTTTTGCAGTCGAGAACATTGTGTCTGAGCATGGTGAAAAGGCTCCAAATGTGGTTTATAAAGGGAAACTAGAGAACCAGACAAGAATTGTTGTTAAGCGTTTTAATAGAAGTGCGTGGCCTGATGCTCGTCAATTTTTGGATGAAGCTCGGTCTGTTGGTCAGCTTCGCAACCAGAAGTTGGCAAATCTGCTTGGTTGTTGCTGTGAAAATGACGAAAGGCTGCTTGTGTCAGAGTAC…
	SoBSK5	LOC110778628	XP_021838874.1	MGCNCSRLSECCWDPGHNGEKQEPDQANEQKGEPDGLPAFREFSIEQLKTATSGFAVENIVSEHGEKAPNIVYKGKLENQNRIAVKRFNRSAWPDARQFLEEAKAVGQLRSNRLASLLGCCCEGDERLLVAEFMPNETLAKHLFHWEAQPMKWPMRLRVAFYLSQALEYCTIKGRALYHDLNAYRVLFDEEGDPRLSCFGLMKNSRDGKSYSTNLAFTPPEYLRNGRVTPESLIYSFGTLLLDLLSGKHIPPSHALDLIRDRNIQTLMDSCLEGQFSNDDGTELVRLASRCLQYEPRERPNPKSLVAALIPLQKETEVPSHVLMGIPHGAADLTLSPLGEACSRKDLTAIHEILEGIGYKDDEGAATELSFQMWTSQMQDTLTSKKKGDVAFRQKDFKI…	ATGGGCTGTAACTGCTCACGCCTATCGGAGTGTTGCTGGGATCCAGGGCATAATGGAGAGAAACAAGAACCTGATCAAGCGAATGAGCAGAAGGGTGAGCCTGATGGTTTGCCAGCATTTCGCGAATTCAGCATTGAACAACTTAAGACGGCGACATCTGGCTTTGCTGTTGAGAATATAGTTTCGGAACATGGAGAGAAGGCACCCAATATTGTATACAAAGGAAAGCTGGAGAACCAAAATCGGATTGCTGTAAAACGTTTCAACAGGTCTGCTTGGCCTGACGCTCGTCAGTTCTTGGAAGAAGCAAAAGCAGTTGGACAGCTGAGAAGCAACAGATTGGCCAGTTTGCTGGGTTGTTGCTGTGAAGGTGACGAGAGATTACTTGTTGCAGAATTC…
	SoBSK6	LOC110778653	XP_021838902.1	MINLLSVHVMALYLLLLIGRVTPESLIYSFGTLLLDLLSGKHIPPSHALDLIRDRNIQTLMDSCLEGQFSNDDGTELVRLASRCLQYEPRERPNPKSLVAALIPLQKETEVPSHVLMGIPHGAADLTLSPLGEACSRKDLTAIHEILEGIGYKDDEGAATELSFQMWTSQMQDTLTSKKKGDVAFRQKDFKIAIECYSQFIDVGTMLSPTIFARRSLCYLMNDMPQEALEDASQAQVISPVWHIASYLQAAALFALERENEAQLALKEGSSLEIKRGSTG	ATGATTAACTTGCTGTCTGTACATGTGATGGCTTTGTACTTGCTACTTTTGATAGGTAGGGTGACCCCAGAGAGCTTGATATATAGTTTTGGAACCCTTTTGCTTGATCTGTTAAGCGGAAAGCACATCCCTCCAAGCCATGCTCTTGACTTGATTCGTGACAGAAACATTCAAACGTTGATGGATTCTTGCTTGGAAGGCCAGTTTTCGAATGATGATGGGACTGAGCTAGTACGTTTAGCTTCTAGGTGTTTGCAATATGAGCCACGTGAGCGACCAAATCCAAAGTCACTGGTTGCTGCCTTGATTCCTCTTCAGAAGGAAACCGAGGTTCCATCTCATGTGTTAATGGGCATACCTCACGGTGCAGCAGATTTAACTCTCTCCCCTCTCGGGGAA…
	SoBSK7	LOC110788203	XP_021848528.1	MGCCQSSENNPEKHPNNTNSNLPLHHQQTPSTDGGGIVGGGGGVGGAGGVPAFAEFSFADLKSATNSFSSEFIVSESGEKAPNFVYKGRLKNQQWIAVKKFTKLAWPDPKQFAEEAWGVGKLRHQRLANLIGYCCDGDERLLVAEFMPNDTLAKHLFHWENQTIEWAMRLRVALNVAEALDYCSSEGRPLYHDLNAYRVLFDENGDPRLSCFGLMKNSRDGKSYSTNLAYTPPEYLRNGKVTPESVIYSFGTILLDLLSGKHIPPSHALDMIRGKNNILLMDSHLEGKFSAGDSNAVVNLASQCLQYEPRERPNTKDLVSTLSPLNTNPEVASHVMLGISQQEEAPPTPQRPLSPMGEACSRMDLTAIHQILVMTHYRDDEGTNELSFQEWTQQMRDML…	ATGGGGTGCTGTCAATCCTCAGAAAACAACCCAGAAAAACACCCCAACAACACCAATTCTAACCTACCTCTTCATCACCAGCAAACACCGTCTACTGATGGTGGTGGTATAGTAGGAGGCGGCGGTGGGGTCGGTGGTGCTGGTGGAGTTCCTGCTTTTGCTGAGTTCTCCTTTGCTGACTTGAAATCAGCAACAAATAGTTTCAGTTCGGAGTTTATAGTGTCAGAAAGTGGTGAAAAAGCCCCTAATTTTGTTTATAAAGGCCGCCTCAAGAATCAACAGTGGATTGCTGTTAAGAAGTTTACCAAATTAGCTTGGCCTGATCCTAAACAGTTTGCGGAAGAGGCTTGGGGAGTAGGGAAATTAAGGCACCAAAGGCTTGCAAATTTGATTGGATAT…
Arabidopsis thaliana	AtBSK1	AT4G35230	AT4G35230	MGCCQSLFSGDNPLGKDGVQPQPLSQNNHGGATTADNGGSGGASGVGGGGGGGGIPSFSEFSFADLKAATNNFSSDNIVSESGEKAPNLVYKGRLQNRRWIAVKKFTKMAWPEPKQFAEEAWGVGKLRHNRLANLIGYCCDGDERLLVAEFMPNDTLAKHLFHWENQTIEWAMRLRVGYYIAEALDYCSTEGRPLYHDLNAYRVLFDEDGDPRLSCFGLMKNSRDGKSYSTNLAYTPPEYLRNGRVTPESVTYSFGTVLLDLLSGKHIPPSHALDMIRGKNIILLMDSHLEGKFSTEEATVVVELASQCLQYEPRERPNTKDLVATLAPLQTKSDVPSYVMLGIKKQEEAPSTPQRPLSPLGEACSRMDLTAIHQILVMTHYRDDEGTNELSFQEWTQQ…	ATGGGTTGTTGTCAATCCTTGTTTTCCGGCGATAACCCACTTGGGAAAGATGGAGTTCAGCCGCAACCACTATCTCAAAACAATCACGGCGGAGCTACGACGGCTGATAACGGCGGAAGCGGCGGAGCTAGTGGTGTAGGCGGCGGAGGAGGAGGAGGAGGAATCCCATCTTTCTCTGAGTTCTCTTTCGCTGACCTTAAAGCAGCTACAAACAACTTTAGCTCAGACAACATCGTATCAGAAAGTGGTGAGAAAGCCCCAAATCTTGTCTACAAAGGCCGACTTCAGAACCGTCGTTGGATCGCTGTCAAGAAGTTTACTAAGATGGCTTGGCCTGAGCCTAAACAATTTGCGGAAGAAGCATGGGGTGTGGGGAAATTGAGGCATAATCGATTAGCG…
	AtBSK2	AT5G46570	AT5G46570	MGCLHSKTANLPSSDDPSAPNKPESVNGDQVDQEIQNFKEFELNELRKATNGFSPSCIVSEGGEKAPNVVYRGKLEGNHLVAIKRFSRQSWPDAQQFVVEATGVGKLRNKRIVSLIGCCAEGDERLLVAEYMPNDTLSKHLFHWEKQPLPWDMRVRIADYIAEALDYCNIENRKIYHDLNAYRILFDEEGDPRLSTFGLMKNSRDGKSYSTNLAYTPPEFLRTGRVIPESVIFSYGTILLDLLSGKHIPPSHALDIIRGKNALLLMDSSLEGQYANDDATKLVDLASKCLQSEAKDRPDTKFLLSAVAPLQKQEEVASHVLMGLPKNTVILPTMLSPLGKACAKMDLATFHDILLKTGYRDEEGAENELSFQEWTQQVQEMLNTKKFGDIAFRDKDFKN…	ATGGGTTGTTTACATTCCAAAACTGCTAATCTTCCTTCTTCTGATGATCCATCAGCTCCAAACAAACCAGAATCAGTAAATGGGGACCAAGTGGATCAGGAAATCCAAAATTTCAAAGAATTTGAACTAAATGAGTTGAGGAAAGCTACCAATGGGTTTAGTCCTAGCTGCATTGTCTCTGAAGGTGGAGAGAAAGCTCCTAATGTCGTTTACAGAGGGAAGCTTGAAGGGAATCATCTTGTAGCTATCAAGCGATTCTCTAGGCAATCTTGGCCTGATGCTCAACAGTTTGTGGTGGAAGCGACTGGTGTTGGGAAGCTTAGAAACAAGAGAATAGTTAGTTTGATCGGTTGCTGTGCTGAAGGAGATGAGAGGTTGTTGGTGGCAGAGTATATGCCC…
	AtBSK3	AT4G00710	AT4G00710	MGGQCSSLSCCRNTSHKTAVLEAPDVDNGESSEITDVPNFREYTLEQLKAATSGFAVEYIVSEHGEKAPNVVYKGKLENQKKIAVKRFTRMAWPDSRQFLEEARSVGQLRSERMANLLGCCCEGDERLLVAEFMPNETLAKHLFHWETQPMKWTMRLRVVLYLAQALEYCTSKGRTLYHDLNAYRVLFDEECNPRLSTFGLMKNSRDGKSYSTNLAFTPPEYLRTGRITPESVIYSFGTLLLDLLSGKHIPPSHALDLIRDRNLQTLTDSCLDGQFSDSDGTELVRLASRCLQYEARERPNTKSLVTALTPLQKETEVLSHVLMGLPHSGSVSPLSPLGEACSRRDLTAMLEILEKLGYKDDEGVTNELSFHMWTDQMQESLNSKKKGDVAFRQKDFRE…	ATGGGAGGTCAATGCTCTAGCCTGAGTTGTTGCAGGAACACTTCACACAAGACAGCTGTTCTTGAAGCTCCTGATGTTGATAATGGAGAGAGTAGTGAGATCACTGATGTTCCTAATTTCCGGGAGTATACTTTAGAACAGCTTAAGGCAGCTACTTCTGGTTTTGCCGTGGAGTATATTGTATCTGAACATGGAGAAAAGGCTCCAAATGTTGTCTATAAAGGGAAATTGGAGAACCAAAAGAAGATTGCTGTCAAGCGTTTTACTAGAATGGCCTGGCCTGATTCACGACAGTTCTTGGAGGAAGCGAGGTCGGTTGGTCAGCTACGGAGTGAGAGAATGGCCAATTTACTCGGATGTTGCTGCGAAGGTGACGAGAGGTTACTTGTAGCAGAGTTT…
	AtBSK4	AT1G01740	AT1G01740	MGGQSSKIGTCCSHKTTALEAPDVENKENGEVNGVHSFREYSLEQLKIATSCFALENVVSEHGETAPNVVYQGKLENHMKIAIKRFSGTAWPDPRQFLEEARLVGQLRSKRMANLLGYCCEGGERLLVAEFMPNETLAKHLFHWDTEPMKWAMRLRVALYISEALEYCSNNGHTLYHDLNAYRVLFDEECNPRLSTFGLMKNSRDGKSYSTNLAFTPPEYLRTGRITAESVIYSFGTLLLDLLTGKHIPPSHALDLIRDRNLQTLTDSCLEGQFSDSDGTELVRLTSCCLQYEARERPNIKSLVTALISLQKDTEVLSHVLMGLPQSGTFASPPSPFAEACSGKDLTSMVEILEKIGYKDDEDLSFMWTEQMQEAINSKKKGDIAFRRKDFSEAIEFYT…	ATGGGAGGTCAAAGCTCAAAGATTGGTACATGTTGTTCACACAAGACTACTGCTCTTGAAGCTCCAGATGTTGAAAACAAAGAGAATGGTGAGGTAAACGGTGTGCATTCTTTTCGTGAATACTCACTAGAACAGCTTAAGATCGCCACCTCTTGTTTTGCTTTGGAGAATGTTGTATCTGAACATGGAGAAACAGCTCCAAATGTTGTCTATCAAGGGAAATTGGAGAATCATATGAAGATTGCTATCAAGCGCTTTTCTGGAACTGCCTGGCCTGATCCTCGCCAATTCCTGGAAGAAGCAAGATTGGTTGGTCAGCTACGCAGCAAAAGAATGGCCAATTTACTCGGTTATTGCTGTGAAGGCGGCGAGAGGTTACTTGTGGCTGAGTTTATGCCT…
	AtBSK5	AT5G59010	AT5G59010	MGPRCSKLSLCWWPTHLKSTHNEASDLDNGTDDLPSFTEFSFDQLRAATCGFSTDSIVSEHGVKAPNVVYKGRLEDDRWIAVKRFNRSAWPDTRQFLEEAKAVGQLRNERLANLIGFCCEGDERLLVAEFMPFETLSKHLFHWDSQPMKWSMRLRVALYLAQALEYCSSKGRALYHDLNAYRILFDQDGNPRLSCFGLMKNSRDGKSYSTNLAFTPPEYLRTGRVIPESVVYSFGTLLLDLLSGKHIPPSHALDLIRGKNFLMLMDSCLDGHFSNDDGTDLVRLASRCLQYEARERPNVKSLVSSLAPLQKETDIPSHVLMGIPHGAASPKETTSLTPLGDACSRHDLTAIHEILEKVGYKDDEGVANELSFQVWTDQIQETLNSKKQGDAAFKGKDFV…	ATGGGACCTCGTTGCTCTAAGCTCTCTCTCTGTTGGTGGCCGACCCATCTCAAATCAACTCACAACGAAGCTTCTGATCTAGATAACGGAACGGACGATTTGCCGTCGTTTACGGAGTTTAGTTTCGACCAACTACGAGCTGCTACTTGTGGATTCTCTACAGACAGTATTGTCTCCGAACATGGTGTTAAAGCTCCTAATGTTGTGTATAAAGGCAGACTTGAAGATGACCGATGGATCGCTGTTAAACGATTCAATAGATCCGCTTGGCCTGATACTCGTCAATTTCTTGAAGAAGCAAAAGCTGTGGGGCAGTTGAGGAATGAGAGGTTGGCGAATTTGATTGGATTCTGTTGTGAAGGAGACGAGAGATTGCTCGTTGCTGAGTTTATGCCTTTT…
	AtBSK6	AT3G54030	AT3G54030	MGARCSKFSFCLFPSHFKSASVLESPDIENGGKVWPTFKEFKLEQLKSATGGFSSDNIVSEHGEKAPNVVYRGRLDDGRLIAVKRFNRLAWADHRQFLDEAKAVGSLRSDRLANLIGCCFEGEERLLVAEFMPHETLAKHLFHWENNPMKWAMRLRVALCLAQALEYCSNKGRALYHDLNAYRVLFDKDGNPRLSCFGLMKNSRDGKSYSTNLAFTPPEYLRTGRVTPESVVFSFGTVLLDLMSGKHIPPSHALDLIRGKNCAMLMDSALEGHFSNEDGTELVRLATRCLQYEARERPNVKSLVTSLVTLQKESDVASYVLMGIPHETEAEEESPLSLTPFGDACLRVDLTAIQEILSKIGYKDDEGIANELSFQMWTNQMQESLNSKKQGDLAFRSKD…	ATGGGAGCTCGTTGCTCAAAGTTCTCATTCTGCTTGTTCCCTTCTCACTTCAAATCCGCTTCAGTTCTCGAGTCTCCTGATATCGAGAATGGAGGAAAAGTGTGGCCGACTTTTAAGGAATTCAAATTGGAGCAGCTGAAATCTGCGACCGGAGGTTTCTCTTCAGACAACATTGTATCAGAACACGGCGAGAAAGCTCCAAACGTTGTCTACAGAGGAAGGCTTGATGATGGTCGTTTGATTGCTGTCAAACGATTCAATCGCCTTGCTTGGGCTGATCATCGACAGTTCCTGGATGAAGCTAAAGCTGTTGGGAGCTTGAGGAGTGATAGATTAGCGAATCTGATTGGATGTTGCTTTGAAGGAGAAGAGAGATTACTAGTTGCTGAGTTTATGCCT…
	AtBSK7	AT1G63500	AT1G63500	MGCEVSKLCAFCCVSDPEGSNHGVTGLDEDRRGEGNDLPQFREFSIETLRNATSGFATENIVSEHGEKAPNVVYKGKLDNQRRIAVKRFNRKAWPDSRQFLEEAKAVGQLRNYRMANLLGCCYEGEERLLVAEFMPNETLAKHLFHWESQPMKWAMRLRVALHIAQALEYCTGKGRALYHDLNAYRVLFDDDSNPRLSCFGLMKNSRDGKSYSTNLAFTPPEYLRTGRVTPESVMYSYGTLLLDLLSGKHIPPSHALDLIRDRNIQMLIDSCLEGQFSSDDGTELIRLASRCLQYEPRERPNPKSLVTAMIPLQKDLETPSHQLMGIPSSASTTPLSPLGEACLRTDLTAIHEILEKLSYKDDEGAATELSFQMWTNQMQDSLNFKKKGDVAFRHKEFA…	ATGGGTTGTGAGGTTTCAAAGTTATGTGCATTTTGTTGTGTTTCTGATCCTGAAGGATCTAATCATGGTGTCACAGGGTTAGATGAAGATAGGAGAGGTGAAGGGAATGATTTGCCTCAGTTTCGTGAATTCTCAATTGAGACGTTGAGGAACGCAACATCAGGATTTGCTACAGAGAATATAGTATCAGAGCATGGTGAAAAAGCTCCAAATGTTGTGTATAAAGGGAAATTGGATAATCAAAGACGTATTGCTGTTAAAAGGTTTAATAGGAAAGCTTGGCCTGATTCTCGTCAGTTTCTGGAGGAAGCTAAAGCTGTTGGTCAATTAAGGAATTATAGAATGGCAAATCTTCTTGGATGTTGTTATGAAGGTGAAGAGAGACTTCTTGTTGCTGAG…
	AtBSK8	AT5G41260	AT5G41260	MGCEVSKLSALCCVSESGRSNPDVTGLDEEGRGESNDLPQFREFSIETIRNATSGFAAENIVSEHGERAPNVVYKGKLENQRRIAVKRFNRKSWPDSRQFLEEAKAVGQLRNHRMANLLGCCYEDEERLLIAEFMPNETLAKHLFHWESQPMKWAMRLRVALHIAQALEYCTSKGRALYHDLNAYRVLFDDDANPRLSCFGLMKNSRDGKSYSTNLAFTPPEYLRTGRVTPESVIYSFGTLLLDLLSGKHIPPSHALDLIRDRNIQMLMDSGLEGQFSSDDGTELIRLASRCLQYEPRERPNPKSLVSAMIPLQKDLEIASHQLLGVPNSATTTALSPLGEACLRSDLTAIHEIIEKLGYKDDEGATTELSFQMWTDQMQDTLVFKKKGDSAFRHKDFA…	ATGGGTTGTGAGGTTTCAAAGTTATCTGCACTTTGTTGTGTTTCAGAGTCTGGAAGATCGAATCCTGATGTTACAGGCTTAGATGAGGAAGGGAGAGGTGAATCGAATGATTTGCCTCAATTTCGTGAGTTCTCTATAGAGACTATAAGGAACGCAACTTCAGGATTTGCAGCAGAGAATATAGTTTCAGAGCATGGTGAGAGAGCTCCTAATGTTGTCTATAAAGGCAAGCTTGAGAATCAAAGACGTATTGCTGTCAAAAGGTTTAACCGGAAATCTTGGCCTGATTCTCGTCAATTCTTGGAAGAAGCCAAAGCTGTTGGTCAATTACGGAATCATAGGATGGCAAATCTACTTGGGTGTTGTTATGAAGATGAAGAGAGACTACTTATTGCAGAG…
	AtBSK9	AT3G09240	AT3G09240	MIERTNLIVLAADNKEEDEGSTCPNFLEFSLEQLRVATDGFSADNIVSEHNERVPNIVYKGQLNDGRKIAVKRFQRLSWPDSLEFIEEAQAVGRCRSEHMANLIGCCSEGHERLLVAEYMPNETLAKHLFHWEKRPMKWEMRLRVALHTATALEYCNDWGIDLYHDLNTYRILFDKVGNPRLSCFGLMKCSREGKSYSTNLAFAPPEYLRLGTVIPESVTFSFGTLLLDLMSGRHIPPNHALDLFRGKNYLVLMDSALDGQFSDEDRTELIHLASRCLRPEPDERPSIKFLMSALSRLEKRAELWPNVKEENIPTPSYTEPATKEPLPLTPFGEACWRVDLSGMHELLEKLGYGEDDVVVTNEFSFQMWTGQMQENMDYKKHGDAAFRAKDFETAIEFY…	ATGATCGAGAGAACTAACCTAATAGTTTTGGCTGCAGATAATAAAGAAGAAGATGAAGGAAGTACTTGTCCTAATTTCCTGGAGTTCAGCTTGGAACAGTTGAGAGTCGCAACTGACGGATTCTCCGCCGACAACATCGTGTCGGAGCACAACGAGAGGGTTCCTAACATCGTCTACAAAGGCCAGCTCAACGACGGAAGAAAGATCGCCGTCAAGCGGTTTCAACGGCTTTCATGGCCTGATTCTTTAGAATTCATCGAGGAAGCACAAGCTGTAGGGAGATGTAGGAGTGAGCATATGGCCAATTTGATCGGTTGTTGCTCAGAAGGTCACGAGAGGTTGCTTGTTGCTGAGTACATGCCTAATGAAACACTTGCTAAGCATCTCTTTCACTGGGAG…
	AtBSK10	AT5G01060	AT5G01060	MGCICFKSWRRSSSSPSITSTVIDDLENVREYDADDDGGHYPLIFREFSLEQLRIATDGFSAGNIVSEHNDSVPNIVYKGKLGDGRRIAVKRFQRLSWPDPFEFINEAQAVGRLRSEHMANLIGCCCDDNERLLVAEYMPNGTLAKHLFHWEKRPMKWEMRLKVALHTARALEYCNDKGIDLYHDLNPYRIMFDKTGIPKLSCFGLMKNSHEGKIYSTNLAFAPPEYLRLGTVIAESVTFSFGTLLLDLMSGRHIPPNHALDLFRGKNYLVLMDSALDGQFSDEDRTELIHVASRCFKTEPEERPSIKFLKATLSRLQKRAKLCPINVKRPMSPPSKNLPEKTKPATESLKLTPFGDACSRADLSSIHELLEKLGYEEDNGVGNEFSFQMWTGEMQENM…	ATGGGATGCATTTGCTTCAAGTCTTGGCGCCGATCATCTTCTTCACCGTCGATTACGTCAACGGTCATAGATGATCTCGAAAACGTCAGAGAGTACGATGCCGACGACGACGGAGGACATTATCCGTTGATTTTCCGTGAGTTCAGTTTAGAACAGCTGAGAATCGCCACCGACGGTTTCTCCGCCGGAAACATCGTATCGGAGCACAACGATTCGGTACCAAACATCGTCTACAAAGGAAAACTCGGCGATGGTCGTCGCATCGCCGTCAAACGGTTTCAAAGACTTTCTTGGCCTGATCCTTTCGAATTCATCAATGAAGCACAAGCTGTTGGGAGATTGAGGAGTGAACATATGGCGAATTTGATCGGTTGTTGTTGTGATGACAACGAGAGATTA…
	AtBSK11	AT1G50990	AT1G50990	MGCCQSSFLKPSSLHDKKITSDDLSGRRGKGAKRGNRHRHANINEGRGWHFSDVPDFSEFSASVLRDATNNFNKNAVVSVCSDQEPNLVYQGCIRSDKDKRLIAVKKFSKTTWPDPKQFATEARAIGSLRHVRLVNLIGYCCEGDERLLVSEYMPNESLTKHLFHWEKQTMEWAMRLRVALYVAEALEYCRQSGLKLYHDLNTCRVLFDENGSPRLSCFGWMKNSKDGKNFSTNLAYTPPEYLRSGTLIPESVVFSFGTFLLDLLSGKHIPPSHAVGTIQKQNLNVLMDSHLEGNYPEEDAAMVFDLASKCLHNNPNERPEIGDIISVITTLQQKLDVPSYTMLGISKLEKLEMEHPKSLIYDACHQMDLAALHQILEAMEYKEDEVTCELSFQQWAQQ…	ATGGGTTGTTGTCAATCGTCATTCTTGAAACCGTCGTCATTGCATGACAAGAAAATCACCTCCGACGATTTATCCGGCCGCCGTGGAAAAGGAGCCAAACGTGGTAATCGCCACCGTCATGCTAACATTAATGAAGGCAGGGGATGGCATTTTTCCGACGTGCCAGACTTCTCCGAGTTCTCGGCATCGGTTCTTCGTGACGCTACAAATAATTTCAACAAAAACGCTGTCGTATCAGTTTGTTCTGATCAAGAACCAAACCTTGTTTACCAAGGCTGCATTAGGAGCGACAAAGATAAACGTCTTATTGCCGTTAAAAAATTCTCCAAAACAACATGGCCTGATCCTAAACAATTCGCTACAGAAGCTCGGGCTATCGGCAGTTTGAGGCATGTAAGA…
	AtBSK12	AT2G17090	AT2G17090	MGCCYSLSSTVDPVQDHTTDASSEPRNGGGEDPPLTKFSFSALKTATNHFSPENIVSDQTSDVVFKGRLQNGGFVAIKRFNNMAWSDPKLFLEEAQRVGKLRHKRLVNLIGYCCDGDKRFLVADFMANDTLAKRLFQRKYQTMDWSIRLRVAYFVAEALDYCNTAGFASYNNLSAYKVLFDEDGDACLSCFGLMKEINNDQITTGSVNPENVIYRFGTVLVNLLSGKQIPPSHAPEMIHRKNVFKLMDPYLKGKFSIDEANVVYKLASQCLKYEGQESPNTKEIVATLETLQTRTEAPSYEVVEMTNQEKDASSSSNLSPLGEACLRMDLASIHSILVLAGYDDDKDIIELSFEEWIQEVKELQDVRRNGDRAFVEQDFKTAIACYSQFVEERSLVYPS…	ATGGGTTGTTGTTACTCACTATCTTCAACAGTAGATCCTGTTCAAGACCACACGACCGATGCTTCTTCCGAACCTAGAAACGGCGGAGGAGAAGATCCACCATTGACAAAATTCTCTTTTTCCGCTCTCAAGACGGCCACAAATCATTTTAGTCCCGAAAACATCGTTTCAGATCAAACCTCCGATGTTGTCTTTAAAGGACGTTTGCAAAACGGTGGTTTCGTCGCTATCAAGAGATTTAATAACATGGCTTGGTCTGATCCTAAACTATTTTTGGAAGAGGCACAAAGAGTAGGGAAGTTAAGACACAAGAGACTCGTAAATTTGATTGGATATTGCTGTGATGGAGATAAAAGGTTTCTTGTTGCAGATTTCATGGCTAATGATACTCTTGCGAAG…
Beta vulgaris	BvBSK1	LOC104905883	XP_010692837.1	MGCFQSTLVPPKQPLNHANGAGDSSDIGDGTSALFLEFSLQELKAATDNFSSKSIVSEGGEKAPNVVYRGRLQNRRLISVKKFSKLAWPDPKQFAEEAKGVGKLRHKKLANLIGYCCDGDERLLVAEFMSNDTLAKHLFHWESQTLEWAMRLRVALYIAEALEYCSTEGRPLYHDLNAYRVLFDENGDPRLSCFGLMKNSRDGKSYSTNLAYTPPEYLRNGRVTPESVIFSFGTVLLDLLSGKHIPPTHALDMIRGQNLLVLMDSHLEGKFLMEEATVVFNLASQCLQYEPRERPNVKDLVTTLTPIQNKADVPSYLMLGIPKPEDAPATPPQPLSPMGDACSRLDLTAIHQILVSTHYKDDEGTNELSFQEWTQQMRDILEARKRGDLAFRDKEFKTA…	ATGGGTTGTTTCCAATCAACATTGGTCCCTCCCAAACAACCTCTTAATCATGCTAATGGAGCTGGAGATTCCTCAGACATCGGCGACGGAACTTCGGCTTTATTCTTGGAGTTCTCACTGCAAGAATTGAAAGCGGCAACCGACAACTTCAGCTCCAAGTCTATCGTTTCTGAAGGCGGTGAAAAGGCCCCCAATGTCGTGTACCGTGGCCGCCTTCAGAATCGCCGATTGATCTCAGTCAAGAAGTTTTCTAAGCTTGCTTGGCCTGACCCCAAACAATTCGCTGAGGAAGCTAAGGGAGTTGGGAAATTGCGACACAAAAAATTGGCGAATTTGATTGGGTACTGCTGTGACGGCGATGAGAGGTTGCTGGTTGCGGAGTTTATGTCTAATGATACA…
	BvBSK2	LOC104892944	XP_010677274.1	MGCIQSKTTLLPSSNDTPPLPETDKQISGIGEVGDGDNQQQKVAAFKEYSLNELRKATNGFSTECIVSESGEKAPNVVYRGRLETNRFIAVKRFSKQSWPDAHQFLEEAAGVGKLRHRRLANLIGCCAEGDERLLVAEFMPHDTLSKHLFHYDKQPLPWEMRVRVAYYIALALEHCNAENRKIYHDLNAYRVLFDEDGDPRLSTFGLMKNSRDGKSYSTNLAYTPPEFMRTGRVIPESVIYSYGTILLDLLSGKHIPPSHALDIIRGKSALVLMDTSLEGQYVNDDAATMIELASKCLQYEARDRPDIKFLLAAVDPLQKQKEVASHVLMGLPKTAVVVPKMLSPLGKACERMDLTAVHDILLKTGYRDEEGADNELSFQEWTQQVQDMLNTKKFGDIA…	ATGGGCTGCATACAGTCCAAAACGACACTCCTTCCTTCCTCAAACGACACCCCTCCCCTCCCTGAAACCGACAAGCAAATCTCTGGAATTGGAGAAGTAGGAGATGGTGATAATCAACAGCAGAAAGTGGCAGCATTTAAAGAGTACAGTTTGAATGAACTTCGAAAAGCTACAAATGGGTTTAGCACAGAATGTATAGTTTCTGAAAGTGGGGAGAAAGCACCTAATGTTGTGTACAGAGGAAGGCTTGAAACTAATCGTTTCATTGCTGTTAAACGCTTTTCTAAACAATCCTGGCCTGATGCTCATCAGTTTCTGGAAGAAGCAGCTGGTGTTGGAAAGCTCAGGCATAGAAGACTGGCTAACCTCATTGGATGTTGTGCTGAAGGAGATGAAAGA…
	BvBSK3	LOC104900029	XP_010685653.1	MGVRCSKLSFCWWSHSHDKFHVPHSSDLVNGENDESESQTSFTEFKLDELRAATSGFSSDNIVSEHGEKAPNVVYRGKINDGRWIAIKRFHRSAWPDSRQFLEEARTVGQLRSEKMANLVGCCCEGDERLLVAEFMPNETLSKHLFHWESQPLKWAMRLRVALCLAQALEYCSNRGRSLYHDLNAYRILFDQDGNPRLSCFGLMKNSRDGKSYSTNLAFTPPEYMRTGRISPESVIYSFGTLLLDLLSGKHIPPSHALDLIRGKNFSMLIDSNLEGHFSNDDGTELVRLASRCLQYEPRERPNARSLVTALTPLQKETEVASHVLMGISHGAASPKDSLSLTPLGHACSKQDLTAIHEILEDTGYKDDEGIANELSFQVWTSQIQETLNCKKHGDTAFR…	ATGGGAGTTCGTTGCTCAAAGCTTTCATTTTGCTGGTGGTCTCACTCTCATGACAAGTTTCATGTTCCACATTCATCCGATCTTGTAAATGGTGAAAATGATGAAAGTGAGTCACAAACGAGTTTTACTGAGTTCAAATTGGACGAGTTAAGAGCTGCAACTTCTGGGTTTTCATCAGATAACATTGTTTCTGAACATGGTGAAAAAGCTCCTAATGTTGTGTATCGTGGGAAAATCAATGATGGCCGTTGGATCGCAATCAAACGGTTCCATAGGTCTGCTTGGCCTGATTCCCGGCAATTTTTGGAGGAAGCTAGGACAGTGGGACAGCTGAGAAGTGAAAAAATGGCAAATTTAGTTGGGTGTTGTTGTGAAGGTGATGAGAGATTATTGGTTGCT…
	BvBSK4	LOC104887637	XP_010670614.1	MGSQGSKLGTCCLGSPNKTAVLEAPDVGNEEDNGHGLLAFREFTYEQLKNATLGFAVENIVSEHGEKAPNVVYKGKLENQTRVVVKRFNRSAWPDARQFLDEARSVGQLRNPKLANLLGCCCENDERLLVAEYMPNSTLAKHLFHWDAQPMKWAMRLRVVLNLAQALEYCTSRGRSLYHDLNAYRILFDGDCTPRLSCFGLMKNSRDGKSYSTNLAFTPPEYLRTGRITPESVIYSFGTLLLDLISGKHIPPSHALDLIRDRNLQMLTDSCLEGQFSNDDGTELVRLASRCLHYEPQERPNTRSLIAALTPLQKETEIPSHVLMGIPHSASSLPLSAMGEACVRRDLTAIHEILETIGYKDDEGVTNELSFQMWTDQMQQSLESKKKGDSSFKQKDFKS…	ATGGGATCCCAAGGATCAAAACTTGGAACATGTTGCTTGGGTTCACCTAATAAGACAGCAGTGCTTGAGGCTCCTGATGTTGGTAACGAGGAGGATAATGGGCATGGTTTACTTGCGTTCCGTGAGTTCACGTATGAGCAACTTAAGAATGCCACATTAGGCTTTGCTGTTGAGAACATTGTGTCTGAGCATGGTGAGAAGGCTCCAAATGTGGTGTATAAAGGGAAACTAGAGAACCAGACAAGAGTTGTCGTTAAGCGTTTCAATAGAAGTGCGTGGCCTGATGCTCGTCAATTCTTGGATGAAGCACGGTCTGTTGGTCAGCTCCGGAACCCGAAGCTGGCAAATCTGCTTGGTTGTTGTTGTGAGAATGATGAGAGGCTGCTTGTGGCGGAGTAC…
	BvBSK5	LOC104907855	XP_010695172.1	MGCHCSRLSACCWDPGHDGEKPEFEKENEPKGEPDDLPVFREYSIEQLRIATSSFAVENIVSEHGEKAPNIVFKGKLDNQKRIAVKRFNRSAWPDARQFLEEAKAVGQLRSNRLVNLLGCCCEGDERLLVAEFMPNETLAKHLFHWESQPMKWPMRLRVALYLAQALEYCTSKGRALYHDLNAYRVLFDEDGDPRLSCFGLMKNSRDGKSYSTNLAFTPPEYLRTGRVTPESVIYSFGTLLLDLLSGKHIPPSHALDLIRDRNIQTLMDSCLEGHFSNDDGTELVRLASRCLQYEPRERPNPKSVVAALVPLQKETEVPSHLLMGIPHSAADIPLSSLGEACSRKDLTAIHEILENIGYKDDEGAATEMWTSQMQDTLTSKKKGDVAFRQKDFKTAIEC…	ATGGGCTGTCACTGCTCGAGACTCTCAGCTTGTTGCTGGGATCCAGGGCATGATGGAGAAAAACCAGAATTTGAGAAAGAGAATGAGCCGAAGGGTGAGCCTGATGATCTGCCTGTATTTCGCGAGTACAGCATTGAACAGCTTAGGATAGCGACATCTAGCTTTGCAGTTGAGAACATAGTTTCTGAACACGGAGAAAAGGCACCCAATATTGTATTCAAAGGGAAGCTGGATAACCAAAAGCGGATTGCTGTAAAACGTTTTAACAGGTCTGCTTGGCCAGACGCCAGGCAGTTTTTGGAAGAAGCAAAAGCAGTTGGTCAGCTGCGAAGCAACAGATTAGTCAATTTGTTGGGTTGTTGTTGTGAAGGTGATGAGAGGCTACTTGTTGCGGAATTC…
	BvBSK6	LOC104907855	XP_010695169.1	MGCHCSRLSACCWDPGHDGEKPEFEKENEPKGEPDDLPVFREYSIEQLRIATSSFAVENIVSEHGEKAPNIVFKGKLDNQKRIAVKRFNRSAWPDARQFLEEAKAVGQLRSNRLVNLLGCCCEGDERLLVAEFMPNETLAKHLFHWESQPMKWPMRLRVALYLAQALEYCTSKGRALYHDLNAYRVLFDEDGDPRLSCFGLMKNSRDGKSYSTNLAFTPPEYLRTGRVTPESVIYSFGTLLLDLLSGKHIPPSHALDLIRDRNIQTLMDSCLEGHFSNDDGTELVRLASRCLQYEPRERPNPKSVVAALVPLQKETEVPSHLLMGIPHSAADIPLSSLGEACSRKDLTAIHEILENIGYKDDEGAATELSFQMWTSQMQDTLTSKKKGDVAFRQKDFKT…	ATGGGCTGTCACTGCTCGAGACTCTCAGCTTGTTGCTGGGATCCAGGGCATGATGGAGAAAAACCAGAATTTGAGAAAGAGAATGAGCCGAAGGGTGAGCCTGATGATCTGCCTGTATTTCGCGAGTACAGCATTGAACAGCTTAGGATAGCGACATCTAGCTTTGCAGTTGAGAACATAGTTTCTGAACACGGAGAAAAGGCACCCAATATTGTATTCAAAGGGAAGCTGGATAACCAAAAGCGGATTGCTGTAAAACGTTTTAACAGGTCTGCTTGGCCAGACGCCAGGCAGTTTTTGGAAGAAGCAAAAGCAGTTGGTCAGCTGCGAAGCAACAGATTAGTCAATTTGTTGGGTTGTTGTTGTGAAGGTGATGAGAGGCTACTTGTTGCGGAATTC…
	BvBSK7	LOC104903836	XP_010690264.1	MGCCQSSENHPEKHPKNTNSNQPLHHHQQTPSTDVVGGVGGGGVGGGVPAFAEFSFADLKSATNNFNSEFIVSESGEKAPNLVYKGRLKNQQWIAVKKFTKLAWPDPKQFAEEAWGVGKLRHQRLANLIGYCCDGDERLLVAEFMPNDTLAKHLFHWENQTIEWAMRLRVALNVAEALDYCSTEGRPLYHDLNAYRVLFDENGDPRLSCFGLMKNSRDGKSYSTNLAYTPPEYLRNGKVTPESVIYSFGTILLDLLSGKHIPPSHALDMIRGNNNILLMDSHLEGKFSTEEATAVVNLASQCLQYEPRERPNTKDLVSTLAPLNTNPDVASYVMLGVSQQEEAPPTPQRPLSPMGEACSRMDLTAIHQILVMAHYRDDEGTNELSFQEWTQQMRDMLDA…	ATGGGTTGTTGCCAATCTTCAGAAAACCACCCAGAAAAACACCCCAAAAACACCAATTCTAACCAACCACTTCATCACCACCAGCAAACGCCGTCAACTGACGTTGTTGGCGGTGTCGGTGGTGGAGGTGTTGGTGGTGGTGTTCCTGCCTTTGCAGAGTTCTCTTTTGCTGACTTAAAATCGGCAACAAATAATTTTAATTCAGAATTTATAGTGTCAGAAAGTGGTGAAAAAGCACCTAACCTTGTTTATAAAGGCCGCCTCAAAAATCAACAGTGGATTGCTGTGAAGAAGTTTACCAAATTAGCTTGGCCTGATCCTAAGCAATTTGCGGAGGAGGCTTGGGGAGTTGGAAAATTGAGGCACCAAAGACTTGCAAATTTAATTGGATATTGCTGT…
Nicotiana tabacum	NtBSK1	LOC107784435	XP_016461054.1	MGCCESKFFPSNETHPENDKPQYHGPIQFQTEPFINRPPTVAAAAPDSTTIPSFSEFSLTDLKTATNNFSSELIVSESGEKAPNVVYKGRLQNCHCIAVKKFSRLAWPDPKLFAEEAWGVGRLRHKRLANLIGYCCDGDERLLVAEYMPNDTLAKHLFHWESQMIEWAMRLRVALSIAEALDYCTNEGRPLYHDLNAYRVLFEEGGDPRLSCFGLMKNSCDGKSYSTNLAYTPPEYLRNGRVTPESVMYSFGTVLLDLLSGKHIPPSHALDMIRGNNIILLMDSHLEGKFSTEEATVVVGLASQCLQYEPRERPSTKDLVATLAPLQTKTEIPSYVMLGISKQEEAPPAPLRPLSPMGEACSRMDLTAIHQILVMTHYRDDEGTNELSFQEWTQQMRDM…	ATGGGCTGTTGTGAATCCAAGTTTTTTCCCAGTAATGAAACACACCCAGAAAACGACAAGCCTCAATATCACGGCCCTATCCAATTCCAAACCGAGCCATTCATTAATCGCCCACCCACCGTCGCTGCTGCCGCGCCTGACTCCACAACCATCCCCTCCTTTTCCGAGTTCTCATTAACTGACCTCAAAACCGCCACCAATAATTTCAGCTCTGAATTAATTGTGTCCGAAAGTGGGGAGAAGGCCCCCAATGTAGTGTACAAAGGCCGACTCCAGAACTGCCACTGCATCGCTGTCAAGAAGTTCTCTAGACTCGCCTGGCCTGACCCTAAGCTGTTTGCCGAGGAAGCATGGGGAGTTGGGAGGTTGAGGCATAAAAGGCTGGCTAATTTAATTGGG…
	NtBSK2	LOC107811039	XP_016491371.1	MGCECSKLASCCWDGQNGPVHEAKNPDDEEKDEVSDLPTFREFTLEQLRIATSGFAVENIVSEHGEKAPNVVYKGKLENQRRVAVKRFNRSAWPDSRQFLEEARSVGSLRNSRLANLLGCCCEGDERLLVAEFMPNETLAKHLFHWETQPMKWAMRLRVALYLGQALEYCTSKGRALYHDLNAYRILFDEEGDPRLSCFGLMKNSRDGKSYSTNLAFTPPEYLRTGRITPESVMYSFGTLLLDLLSGKHIPPSHALDLIKDRNLQMLTDSCLEGQFSSDDGTELVRIASRCLQYEPRERPNPKSLVAALFPLQKETEVPSHVLMGISRNSETMALSPLGEACLRMDLTAIHEILEKLGYKDDEGAATELSFQMWTNQMQETLNSKKKGDAAFRHKDAKA…	ATGGGCTGTGAATGTTCAAAACTCGCCTCGTGTTGCTGGGATGGACAGAATGGTCCCGTTCACGAGGCTAAGAATCCTGATGACGAGGAAAAAGATGAAGTTAGTGATTTGCCTACATTCCGTGAGTTTACTCTTGAACAGCTGAGAATAGCTACTTCTGGATTTGCCGTAGAGAATATAGTTTCCGAACACGGTGAAAAAGCTCCAAATGTTGTTTATAAGGGAAAGTTAGAGAACCAGAGGAGGGTTGCTGTCAAACGCTTTAATAGATCTGCATGGCCTGATTCCCGACAGTTCTTAGAAGAAGCAAGATCGGTTGGTTCTCTCCGCAACAGCAGGTTAGCAAATCTTCTTGGTTGTTGTTGCGAGGGTGATGAGAGGTTGCTTGTGGCAGAATTT…
	NtBSK3-1	LOC107761663	XP_016435395.1	MGCLQSKFKTANVQSPDKEPSQPDSKTDLANGDQVDQDQVPAFKEFSLAELRAATNGFSSELIVSESGEKAPNVVYRGKLRSNRIVAIKRFSRQSWPDAQQFVAEAAGVGKVRHKRLVNLIGCCAEGDERLLVAEYMPNDTLSKHLFHWEKQPLPWEMRVRVAYYIAQALDHCNDENRKIYHDLNAYRVLFDEEGDPRLSSFGLMKNSRDGKSYSTNLAYTPPEFLRTGRVIAESVMYSYGTVLLDLLSGKHIPPSHALDLIRGKNVLLLMDSSLEGQYADEDATALVELASKCLQYEARDRPDIKFILNAVEPLQKQKEVASHVLMDLTKTPVVLPTMLSPLGKACARIDLTAVHEILLKTGYKDEEGAENELSFQEWTQQVQDMLNTKKFGDIAFRD…	ATGGGCTGTTTACAGTCCAAATTCAAAACTGCAAATGTTCAGTCCCCTGATAAAGAACCTTCTCAGCCTGACTCTAAAACAGATCTTGCTAATGGAGATCAAGTAGACCAAGATCAAGTGCCTGCATTCAAGGAATTTAGTCTTGCCGAACTCCGAGCAGCAACGAATGGCTTTAGCAGTGAATTAATAGTTTCTGAAAGTGGTGAGAAAGCTCCCAACGTTGTCTACAGAGGGAAGCTTCGGAGCAACAGGATAGTTGCCATCAAACGCTTCTCCAGGCAGTCATGGCCTGACGCTCAACAGTTTGTGGCAGAGGCAGCTGGAGTTGGCAAGGTTCGGCATAAGAGATTAGTGAATCTGATTGGATGTTGTGCTGAGGGAGATGAGCGCCTATTGGTT…
	NtBSK3-2	LOC107761663	XP_016435396.1	MWLSLVSAFCILKQAANGDQVDQDQVPAFKEFSLAELRAATNGFSSELIVSESGEKAPNVVYRGKLRSNRIVAIKRFSRQSWPDAQQFVAEAAGVGKVRHKRLVNLIGCCAEGDERLLVAEYMPNDTLSKHLFHWEKQPLPWEMRVRVAYYIAQALDHCNDENRKIYHDLNAYRVLFDEEGDPRLSSFGLMKNSRDGKSYSTNLAYTPPEFLRTGRVIAESVMYSYGTVLLDLLSGKHIPPSHALDLIRGKNVLLLMDSSLEGQYADEDATALVELASKCLQYEARDRPDIKFILNAVEPLQKQKEVASHVLMDLTKTPVVLPTMLSPLGKACARIDLTAVHEILLKTGYKDEEGAENELSFQEWTQQVQDMLNTKKFGDIAFRDKDFKSAVDYYSKLV…	ATGTGGTTATCACTCGTTTCTGCTTTTTGTATCCTTAAACAAGCAGCTAATGGAGATCAAGTAGACCAAGATCAAGTGCCTGCATTCAAGGAATTTAGTCTTGCCGAACTCCGAGCAGCAACGAATGGCTTTAGCAGTGAATTAATAGTTTCTGAAAGTGGTGAGAAAGCTCCCAACGTTGTCTACAGAGGGAAGCTTCGGAGCAACAGGATAGTTGCCATCAAACGCTTCTCCAGGCAGTCATGGCCTGACGCTCAACAGTTTGTGGCAGAGGCAGCTGGAGTTGGCAAGGTTCGGCATAAGAGATTAGTGAATCTGATTGGATGTTGTGCTGAGGGAGATGAGCGCCTATTGGTTGCAGAATACATGCCTAATGATACTCTCTCAAAGCATCTCTTC…
	NtBSK4	LOC107807673	XP_016487586.1	MGCEYSKFASCCWTGQSGPIHEAQNPDEEKDEVSDLPAFHEFTFEQLRIATSAFAVENIVSEHGVKAPNVVYKGKLENQRPVAVKRFNRSAWPDSRQFLEEARAVGQLRNNRLANLLGCCCEGDERLLVADFIPNETLAKHLFHWDTQPMKWAMRLRVALYIAQALEYCTDKGRALYHDLNAYRILFDEDGDPRLSCFGLMKNSRDGKSYSTNLAFTPPEYLRTGRITPESVIFSFGTLLLDLLSGKHIPPSHALDLIKDRNLQMLTDSCLEGQFSTDDGTELVRIASRCLQYEPRERPNLKSLVAALYPLQKEAEVPSHVLMGISRDGETMSLSPLGEACLKTDLTAIHEILDTLGYKDDEGAATELSFQMWTDQMLETLNSKKKGDVAFKNKDFRAA…	ATGGGCTGTGAATATTCTAAATTTGCCTCGTGTTGCTGGACAGGACAGAGTGGCCCCATTCACGAGGCTCAAAATCCTGATGAAGAAAAAGATGAAGTTAGTGATTTGCCTGCATTCCACGAGTTTACGTTTGAGCAGCTCAGGATAGCTACATCTGCATTTGCTGTAGAGAATATTGTTTCGGAACACGGTGTGAAAGCTCCAAATGTTGTTTATAAAGGAAAGCTGGAGAACCAGAGACCGGTTGCCGTTAAACGCTTCAACAGATCTGCGTGGCCTGATTCCCGGCAGTTTTTAGAAGAAGCAAGGGCCGTCGGTCAACTCCGCAACAATAGGTTAGCAAATCTTCTTGGCTGTTGCTGCGAGGGTGATGAGAGGTTGCTAGTTGCAGACTTCATT…
	NtBSK6	LOC107765767	XP_016439939.1	MGARCSNLCFCLWPSNIKSHVLYTSDIEKWAENEQLNLPAFREYSLEELKAATSSFSIDNIVSEHGEKAPNVVFKGQLAGNGRWIAIKRFHSSAWPDSRQFLDEAKAVGQLRSKRLANLLGCCCEGDERLLVAEFMRHETLSKHLFHWDNQPLKWAMRLRVALYLAQALDYCSSKGRELYHDLNSYRVLFDQDCDPRISCFGLMKNSRDGKSYSTNLAFTPPEYLKTGKVTPESVVYSFGALLLDLLSGKHIPPSHALDLIRGKNFLMLIDSCLEGHFSNDDGTELVQLASRCLQHEPHDRPNVKSLLTSLTSLQKEKDAPSNVLMSIAHETTSPSQVPLTPLGEACSRLDLTAIHEILEKVGYKEDEGIANELSFQMWANQIQETLNSRKSGDSAFRD…	ATGGGTGCACGTTGTTCCAATTTGTGTTTCTGTTTATGGCCTTCAAACATCAAGTCCCATGTTCTGTATACCTCTGATATCGAAAAATGGGCGGAGAATGAGCAGCTGAATTTGCCAGCTTTCAGAGAATATAGTTTGGAGGAGCTGAAGGCTGCCACCTCAAGTTTCTCCATTGATAATATAGTTTCAGAACATGGAGAGAAAGCCCCTAACGTTGTGTTTAAAGGTCAGCTTGCTGGTAATGGCCGTTGGATTGCTATCAAGCGCTTCCACTCGTCCGCATGGCCTGATTCTCGCCAATTCCTAGATGAAGCGAAAGCAGTGGGGCAGCTAAGGAGTAAGCGGTTGGCTAACTTATTAGGTTGTTGCTGTGAAGGAGATGAGAGATTATTAGTGGCT…
	NtBSK6	LOC107813974	XP_016494782.1	MGARCSNLCFCLWPSNIKSHVLYTSDIEKWAENEQLNLPAFREYGLEELKAATSTFSVNNIVSEHGEKAPNVVFKGQLDGNGRWIAIKRFHSSAWPDSRQFLDEAKAVGQLRSKRLANLLGCCCEGDERLLVAEFMPHETLSKHLFHWDNQPLKWAMRLRVALYLAQALDYCSSKGRELYHDLNSYRVLFDQDCDPRLSCFGLMKNSRDGKSYSTNLAFTPPEYLKTGKVTPESVVYSFGALLLDLLSGKHIPPSHALDLIRGKNFLMLIDSCLEGHFSNDDGSELVQLASRCLQHEPHDRPNVKSLLTSLTSLQKEKDAPSHVLMSIARETTSPSQVPLTPLGEACSRLDLTAIQDILEKAGYKEDEGIANELSFQMWANQIQETLNSRKSGDSAFRD…	ATGGGTGCACGTTGTTCCAATTTGTGTTTCTGTTTATGGCCTTCAAACATCAAGTCCCATGTTCTGTATACATCTGATATCGAAAAATGGGCGGAGAATGAGCAGCTGAATTTGCCAGCTTTTAGAGAATATGGTTTGGAGGAGCTGAAGGCTGCCACCTCAACTTTCTCCGTTAATAATATAGTTTCAGAACATGGAGAGAAAGCCCCTAACGTTGTGTTTAAAGGTCAGCTTGATGGTAATGGCCGTTGGATTGCTATCAAGCGCTTCCACTCGTCTGCATGGCCTGATTCTCGCCAATTCCTAGATGAAGCGAAAGCAGTGGGGCAGCTAAGGAGTAAGCGGTTGGCTAACTTGTTAGGGTGTTGCTGTGAAGGAGATGAGAGATTACTAGTGGCT…
	NtBSK7	LOC107774951	XP_016450105.1	MGARCSKFSFCWWHSHLKPSLLDSSDMENGGKNEKNALPSFTEFSLDELKIATSGFSPENIVSEHGEKAPNVVYKGLLENGRWVAVKRFNRSAWPDSRQFLDEAKAVGNLRSERLANLIGCCCEGEEKLLVAEFMPNETLAKHLFHWENQPMKWAMRLRVAFYLSQALEYCSSKGRALYHDLNAYRILFDLDGNPRLSCFGLMKNSRDGKSYSTNLAFTPPEYLKTGRVTPESVVYSFGTMLLDLLSGKHIPPSHALDLIRGKNFLMLMDSCLEGHFSNDDGTELVRLATRCLQYEARERPNAKSLVTSLMSLQKETEVPSHVLLGIPHGTATPPQPLLLTPMGEACLRKDLTALHEILEKTGYKDDEGIANELSFQMWTNQMQETLNSKKHGDAAFRA…	ATGGGTGCTCGTTGCTCAAAATTCTCTTTTTGCTGGTGGCATTCTCACCTCAAACCATCACTTCTTGATTCTTCTGATATGGAGAATGGAGGGAAAAATGAGAAAAATGCATTGCCAAGTTTTACTGAGTTCAGTCTTGATGAGTTAAAGATTGCTACAAGTGGATTTTCTCCAGAAAACATTGTATCAGAACATGGTGAAAAAGCTCCAAATGTTGTTTATAAAGGCTTGCTTGAAAATGGTCGTTGGGTTGCTGTTAAAAGATTCAATAGGTCTGCTTGGCCTGATTCTCGCCAATTTTTGGATGAGGCAAAGGCAGTGGGGAATCTGAGGAGTGAGAGATTGGCAAATCTAATTGGATGTTGCTGTGAAGGGGAAGAAAAATTGCTGGTGGCTGAA…
	NtBSK8	LOC107822115	XP_016504103.1	MGARCSKFSFCWWHSHLKPSLLDSSDLENGGKNEKNALPSFTEFSLDELKIATNGFSPENIVSEHGEKAPNVVYKGLLENGRWVAVKRFNRSAWPDSRQFLDEAKAVGNLRSERLANLIGCCCEGEEKLLVAEFMPNETLAKHLFHWENQPMKWAMRLRVAFYLSQALEYCSSKGRALYHDLNAYRILFDLDGNPRLSCFGLMKNSRDGKSYSTNLAFTPPEYLKTGRVTPESVVYSFGTMLLDLLSGKHIPPSHALDLIRGKNFLMLMDSCLEGHFSNDDGTELVRLATRCLQYEARERPNAKSLVTSLMSLQKETEVPSHVLLGIPHGTATPPQPLLLTPMGEACLRKDLTALHEILEKTGYKDDEGIANELSFQMWTNQMQETLNSKKHGDAAFRA…	ATGGGTGCTCGTTGCTCAAAATTCTCTTTTTGCTGGTGGCATTCTCATCTCAAACCATCCCTTCTTGATTCTTCTGATTTGGAGAATGGAGGGAAGAATGAGAAAAATGCATTGCCAAGTTTTACTGAGTTCAGTCTTGATGAGCTAAAGATTGCTACAAATGGATTTTCTCCAGAAAACATAGTATCAGAACATGGTGAAAAAGCTCCAAATGTAGTTTATAAAGGCTTGCTTGAAAATGGTCGTTGGGTTGCTGTTAAAAGATTCAATAGGTCTGCTTGGCCTGATTCTCGCCAATTCTTGGATGAGGCAAAGGCAGTGGGGAATCTGAGAAGTGAGAGATTGGCAAATCTAATTGGATGTTGTTGTGAAGGAGAAGAAAAATTGCTGGTGGCTGAG…
	NtBSK9	LOC107802216	XP_016481156.1	MGVYCSKFFFCCGHSHLKPSLHDLSDLENGGENEKNALPSFTEFSLDVLMIATDGFSAENIVSEHGEKAPNVVYKGLLQNGHCIAVKRFNRSAWPDSRQFLDEAKAVGNLRSERLANLLGCCCEGDQRLLVAEFMPNDTLAKHLFHWESEPMKWAMRLRVAFYLAQALEYCCSKGRAIYHDLNAYRILFDQDGDPRLSCFGLMKNSRDGKSYSTNLAFTPPEYMRTGRVTAESVVYSFGTMLLDLLSGKHIPPSHALDLIRVKNFSTLMDSCLEGHISNDDGTELVRLATRCLQYEARERPNAKSLVNSLISIQKETEVPSHVLLGIRHGTATPQQPLLLTTTGEACLRMDLTALHEILQKTGYKDDEGIANELSFQMWTNQMQETLNSKQRGDAAFRA…	ATGGGTGTTTACTGTTCCAAATTCTTTTTCTGCTGCGGGCATTCCCACCTCAAGCCATCTCTGCACGATCTTTCTGATCTGGAGAATGGAGGGGAAAATGAGAAAAACGCGTTACCGAGTTTTACTGAATTTAGTCTCGACGTGCTGATGATTGCAACTGATGGATTTTCTGCGGAAAACATAGTGTCTGAGCATGGTGAGAAAGCCCCAAATGTCGTTTATAAGGGCCTGCTCCAGAATGGTCATTGTATTGCTGTTAAACGCTTCAATAGGTCTGCTTGGCCTGATTCTCGCCAATTCTTGGATGAGGCTAAGGCAGTTGGCAATCTGAGGAGTGAGAGACTGGCAAATCTACTTGGATGTTGCTGCGAAGGGGATCAAAGGTTGCTCGTAGCAGAG…
	NtBSK10	LOC107789880	XP_016467239.1	MGVHCSKFFFCCGHSHLKPSLHDLSDLENGGENEKNALPSFTEFSLDVLMIATDGFSADNIVSEHGEKAPNVVYKGLLQNGHSIAVKRFNRSAWPDSRQFLDEAKAVGNLRSERLANLLGCCCEGDQRLLVAEFMPNDTLAKHLFHWESEPMKWAMRLRVAFYLAQALEYCCSKGRAIYHDLNAYRILFDQDGDPRLSCFGLMKNSRDGKSYSTNLAFTPPEYMRTGRVTAESVVYSFGTMLLDLLSGKHIPPSHALDLIRVKNFSTLMDSCLEGRISNDDGTELVRLATRSLQYEARERPNAKSLVNSLMTIQKETEVPSHVLLGIRHGTATPPQPLLLTTTGEACLRMDLTALHEILQKTGYKDDEGIANELSFQMWTNQMQETLNSKQQGDAAFRA…	ATGGGTGTTCACTGTTCCAAATTCTTTTTCTGCTGCGGCCATTCCCACCTCAAGCCATCTCTGCACGATCTTTCTGATCTGGAGAATGGAGGGGAAAATGAGAAAAACGCGTTACCGAGTTTTACTGAATTTAGTCTAGATGTGCTGATGATTGCAACTGATGGATTTTCTGCGGATAATATAGTGTCTGAGCATGGTGAGAAAGCCCCAAATGTCGTTTATAAAGGCCTGCTCCAGAATGGTCACTCTATTGCTGTTAAACGCTTCAATAGGTCTGCTTGGCCTGATTCTCGCCAGTTCTTGGATGAGGCTAAAGCAGTGGGGAATCTGAGGAGTGAGAGACTGGCAAATCTACTTGGATGTTGCTGCGAAGGGGATCAAAGGTTGCTCGTAGCAGAG…
	NtBSK11	LOC107816215	XP_016497401.1	MGCCQSSILQELSSEKDQRHGGVSHPRASNGTGAAVGDGGVPVFSEFSLSELKAATNNFSSEFIVSESGEKAPNMVYKGRLQNRRWIAVKKFTKTAWPDPKQFADEASGVGKLRHKRLANLIGYCSDGDERLLVAEYMPNDTLAKHLFHWENQTLEWAMRLRVALYIAEALDYCSSEGRPLYHDLNAYRVLFDENGDPRLSCFGLMKNSRDGKSYSTNLAYTPPEYLRNGRVTQESVVFSYGTVLLDLLSGKHIPPGHALDMIRGKNILLLMDSHLEGNFSTEEATVVFDLASRCLQYEPRERPNTKDLVSTLGPLQSKPDVASHVMLGIPKPEEAPPTPQHPLSAMGDACSRMDLTAIHQILVMTHYKDDEGTNELSFQEWTQQMRDMLEARKRGDLA…	ATGGGTTGTTGTCAATCTTCAATCCTGCAAGAGTTAAGCTCAGAGAAGGATCAGCGCCATGGAGGAGTGAGCCACCCACGCGCTTCCAACGGCACCGGCGCCGCCGTGGGTGATGGTGGTGTACCGGTTTTTTCGGAGTTCTCACTCTCTGAGCTCAAAGCAGCTACGAATAACTTCAGCTCAGAGTTTATAGTTTCTGAAAGTGGTGAAAAGGCACCTAATATGGTTTACAAGGGCCGTTTGCAGAATCGGCGTTGGATCGCTGTTAAGAAATTTACTAAAACGGCTTGGCCTGATCCTAAACAGTTTGCGGATGAAGCATCAGGTGTTGGGAAATTGAGGCATAAACGGCTGGCTAATTTGATTGGGTACTGTTCTGATGGGGATGAGAGGCTGCTT…
	NtBSK12	LOC107821731	XP_016503667.1	KSYSTNLAYTPPEYLRNGRVTQESVVFSYGTVLLDLLSGKHIPPGHALDMIRGKNILLLMDSHLEGNFSTEEATVVFDLASRCLQYEPRERPNTKDLVSTLGPLQSKPDVASHVMLGIPKPEEAPPTPQHPLSAMGDACSRMDLTAIHQILVMTHYKDDEGTNELSFQEWTQQMRDMLEARKRGDLAFRDKDFKTAIDCYSQFVDVGTMVSPTVYARRSLCYLMCDQPDAALRDAMQAQCVYPDWSTAFYMQAVALSKLDMHKDAADMLNEAAILEEKKRSGRGS	AAAAGTTATAGCACGAACCTTGCTTATACACCTCCTGAGTATTTAAGAAATGGAAGAGTTACTCAAGAAAGTGTTGTTTTCAGCTATGGAACTGTCCTTTTGGATCTGCTAAGTGGAAAACATATTCCTCCTGGTCATGCACTAGATATGATACGGGGCAAAAACATTCTTCTATTAATGGATTCACATTTGGAGGGAAATTTCTCGACAGAAGAGGCAACCGTTGTATTTGATCTGGCTTCACGCTGCTTGCAGTATGAACCCAGGGAGCGACCAAATACCAAAGACCTCGTTTCAACACTTGGTCCATTGCAAAGTAAACCTGATGTCGCATCTCATGTAATGTTGGGTATTCCTAAGCCTGAGGAAGCTCCGCCAACTCCACAGCACCCTCTTTCT…
	NtBSK13	LOC107799113	XP_016477676.1	MGCWHSSLSSKDPTSDHRHVHTHKPPRFSNGTTAAAAAVSDGGVPAFSEFSLAELKTATNNFSSEFIVSESGEKAPNVVYKGRLQNRRWIAVKKFTKLAWPDPKQFADEAWGVGKLRHRRVANLIGYCCDGDERLLVAEYMPNDTLAKHLFHWENQTLEWAMRLRVALYIAEALNYCSSEGRPLYHDLNAYRVLFDENGDPCLSCFGLMKNSRDGKSYSTNLAYTPPEYLRNGRVTPESVVFSFGTVLLDLLSGKHIPPGHALDMIRGKNILLLMDSHLEGNFSTEEATVVLDLASRCLQYEPRERPNIKDLVTTLSPLQSKPEVASHVMLGIPKNEEAPPTPLHPLSAMGDACSRMDLTAIHQILVMIHYKDDEGTNELSFQEWTQQMRDMLEARKRG…	ATGGGGTGTTGGCACTCTTCTTTGAGCTCCAAAGACCCTACCTCCGACCACCGCCATGTTCACACCCACAAACCTCCTCGTTTCTCTAACGGCACTACCGCCGCAGCTGCCGCCGTGTCTGACGGCGGCGTACCTGCCTTCTCTGAGTTTTCATTAGCTGAGCTGAAAACAGCTACTAATAACTTCAGCTCCGAATTTATAGTTTCTGAAAGCGGCGAAAAGGCGCCGAATGTGGTTTATAAAGGTCGTCTACAGAATCGCCGGTGGATCGCTGTTAAGAAATTTACTAAATTAGCCTGGCCTGATCCTAAACAATTCGCGGATGAAGCTTGGGGTGTTGGGAAGTTGAGACATAGAAGGGTCGCCAATTTGATAGGTTACTGCTGCGATGGTGATGAG…
	NtBSK14	LOC107780582	XP_016456618.1	MGCFQSKTVNVKSTIEEPPKEDDSKTDLANGDQVPAFKEFALADLRAATNGFSSELIVSESGEKAPNIVYRGKLRSNRLVAIKRFSKQSWPDPHQFVAEAAGVGKVRHKRLVNLIGCCAEGDERLLVAEYMPNDTLSKHLFHWEKQPLPWEMRVRVAYHIAQVLDHCNAENRNIYHDLNAYRVLFDEDGDPRLSSFGLMKNSRDGKSYSTNLAYTPPEFMRTGRVIAESVIYSYGTVLLDLLSGKHIPPSHALDLIRGKNMLLLMDSSLEGQYADEDATALVELASTCLQYEAKDRPDFKFILNAVLPLQKQGEVVSYVLMGLRKAPVVLPTMLSPLGKACARMDLTAVYDMLLKTGYKDEEGAENELSFQEWTQQVQDMLNTKKFGDIAFRDKDFKSA…	ATGGGCTGTTTCCAGTCCAAAACTGTCAATGTTAAGTCCACCATCGAAGAACCTCCTAAAGAGGACGACTCCAAAACAGATCTTGCTAATGGGGATCAAGTGCCAGCGTTCAAGGAATTTGCTCTTGCGGATCTCCGAGCTGCAACGAATGGGTTTAGCAGTGAATTGATAGTTTCTGAAAGTGGTGAGAAAGCACCCAATATTGTCTACAGAGGGAAGCTTCGGAGCAACCGGCTTGTTGCCATTAAGCGCTTCTCAAAGCAGTCATGGCCTGATCCTCATCAGTTTGTGGCAGAGGCTGCTGGAGTGGGCAAAGTCAGACATAAGAGATTGGTCAATCTAATTGGTTGCTGTGCTGAGGGAGATGAAAGACTTTTGGTGGCAGAGTACATGCCTAAT…
	NtBSK15	LOC107790171	XP_016467559.1	MGCLQSKTANIKSTIEQPPKEIDLANGNQDKVPAFKEFGLADLRAATNGFSSELIVSESGEKAPNIVYRGKLRSNRLVAIKRFSKQSWPHPHQFVAEAAGVGKVRHKRLVNLIGCCAEGDERLLVAEYMPNDTLSKHLFHWEKQPLPWEMRVRVAYHIAQVLDHCNAENRKIYHDLNAYRVLFDEDGDPRLSSFGLMKNSRDGKSYSTNLAYTPPEFMRTGRVIAESVIYSYGTVLLDLLSGKHIPPSHALDLIRGKNMLLLMDSSLEGQYADEDATALVELASKCLQYEAKDRPDFKFILNAVVPLQKQGEVVSYVLMGLTKAPVVLPTMLSPLGKACAGMDLTAVHDMLLKTGYKDEEGAENELSFQEWTQQVQDMLNTKKFGDIAFRDKDFKSAID…	ATGGGCTGTTTACAGTCCAAAACTGCCAATATTAAGTCCACCATCGAACAACCTCCTAAAGAAATAGATCTTGCGAATGGGAATCAAGATAAAGTGCCAGCTTTCAAGGAATTTGGTCTTGCGGATCTCCGAGCTGCAACGAATGGGTTTAGCAGTGAATTGATAGTTTCTGAAAGTGGTGAGAAAGCACCCAATATAGTCTACAGAGGGAAGCTTCGGAGCAATCGGCTTGTTGCCATTAAGCGCTTCTCAAAGCAGTCATGGCCTCATCCTCATCAGTTTGTGGCAGAGGCTGCTGGAGTGGGCAAGGTCAGACATAAGAGATTGGTCAATCTAATTGGTTGCTGTGCTGAGGGAGATGAAAGACTTTTGGTGGCAGAGTACATGCCTAATGATACA…
	NtBSK16	LOC107798439	XP_016476917.1	MGCECSKFALYYWTGQSGPIYEAQNPDEEKDEVSDLPAFREFTFEQLRIATSAFAVENIVSEHGEKAPNVVYKGKLENQRPVAIKRFNRSAWPDTRQFLEEARAVGQLRNNRFVNLLGCCCEGDERLLVADFIPNETLAKHLFHWDTQPMKWAMRLRVALYIAQALEFCTRAGRALYHVTGKGLALYHDLNAYRIFFDEDGDPRLSCFALMKNSRDGKSYSTNLASPEYLRMGIITQESVIFSFGTLLLDLLSGKHIPPSHALDLIKDRNLEMLTDSCLEGQFSTDDGTELVRIASICLQYEPERPDFKSLVAALYPLQKEAEVPSHVLMGISRDGETMSLSPLGEACLKTDLTAIHEILDTLGYKDDDGAATELSFQMWTDQMLETLNSKKKGDAAFK…	ATGGGCTGTGAATGTTCTAAATTTGCCTTGTATTACTGGACAGGACAGAGTGGCCCCATTTACGAGGCTCAAAATCCTGATGAAGAAAAAGATGAAGTTAGCGATTTGCCTGCATTCCGAGAGTTTACATTTGAGCAGCTCAGGATAGCTACATCTGCATTTGCTGTAGAGAATATAGTTTCGGAACATGGTGAGAAAGCTCCAAATGTTGTTTATAAAGGAAAGCTGGAGAACCAGAGGCCGGTTGCTATTAAACGCTTCAACAGATCTGCGTGGCCTGATACCCGGCAGTTTTTAGAAGAAGCAAGGGCCGTCGGTCAACTCCGCAACAATAGGTTTGTGAATCTTCTTGGCTGTTGCTGCGAGGGTGATGAGAGGTTGCTAGTTGCAGACTTCATT…
	NtBSK17	LOC107829613	XP_016512549.1	MNFLQKITYSSIMFGRLICESVNSGDTQPMKWAMRLRVALYVAQALEYCTGKGRALYHDLNAYRILFDEDGDPRLSCFGLMKNSRDGKSYSTNLAFTPPEYLRTGRITPESVIFSFGTLLLDLLSGKHIPPSHALDLIKDRNLEMLTDSCLEGQFSTDDGTELVRIASRCLQYEPRERPNLKSLVAALYPLQKEAEVPSHVLMGISRDGETMSLSPLGEACLKTDLTAIHEILDTLGYKDDEGAATELSFQMWTDQVLETLNSKKKGDAAFKNKDFRAAIECYTKFIDVGTMVSPTVYAHRSLSYLMSDMPQEALNDAVQAQVISPVWHIASYLQAASLFTLGRENEALVALREAAILEEEKNAAS	ATGAATTTCCTTCAAAAGATAACATATTCTTCGATAATGTTCGGTCGACTCATCTGTGAGAGTGTTAACTCAGGGGATACACAACCAATGAAGTGGGCAATGCGATTAAGGGTGGCCTTGTATGTTGCACAGGCTCTTGAATATTGTACAGGCAAAGGGCGTGCTCTTTATCATGATCTTAATGCTTATAGAATTTTGTTCGATGAAGATGGTGATCCCCGACTCTCTTGTTTTGGTTTGATGAAAAACAGCCGAGATGGAAAAAGTTACAGCACGAACTTGGCATTTACTCCTCCTGAATATTTGAGAACAGGAAGAATCACCCCGGAGAGTGTGATATTTAGCTTCGGGACACTTTTGCTTGACCTTCTCAGTGGAAAACACATCCCTCCTAGCCAT…
Nicotiana sylvestris	NsBSK1	LOC104237156	XP_009789548.1	MGCECSKFALCCWTGQSGPIHEAQNPDEEKDEVSDLPAFREFTFEQLRIATSAFAVENIVSEHGEKAPNVVYKGKLENQRPFAVKRFNRSAWPDSRQFLEEARAVGQLRNNRLANLLGCCCEGDERLLVADFIPNETLAKHLFHWDTQPMKWAMRLRVALYVAQALEYCTGKGRALYHDLNAYRILFDEDGDPRLSCFGLMKNSRDGKSYSTNLAFTPPEYLRTGRITPESVIFSFGTLLLDLLSGKHIPPSHALDLIKDRNLEMLTDSCLEGQFSTDDGTELVRIASRCLQYEPRERPNLKSLVAALYPLQKEAEVPSHVLMGISRDGETMSLSPLGEACLKTDLTAIHEILDTLGYKDDEGAATELSFQMWTDQVLETLNSKKKGDAAFKNKDFRAA…	ATGGGCTGTGAATGTTCTAAATTTGCCTTGTGTTGCTGGACAGGACAGAGTGGCCCCATTCACGAGGCTCAAAATCCTGATGAAGAAAAAGATGAAGTTAGTGATTTGCCTGCATTCCGTGAGTTTACGTTTGAGCAGCTCAGGATAGCTACTTCTGCATTTGCTGTAGAGAATATAGTTTCGGAACATGGTGAAAAAGCTCCAAATGTTGTATATAAAGGAAAGCTGGAGAACCAGAGGCCGTTTGCCGTTAAACGCTTCAACAGATCTGCGTGGCCTGATTCTCGGCAGTTTTTAGAAGAAGCAAGGGCCGTCGGTCAACTCCGCAACAATAGGTTAGCAAATCTTCTTGGCTGTTGCTGCGAGGGTGATGAGAGGTTGCTAGTTGCAGACTTCATT…
	NsBSK2	LOC104230510	XP_009781644.1	MGCFQSKTVNVKSTIEEPPKEDDSKTDLANGDQVPAFKEFALADLRAATNGFSSELIVSESGEKAPNIVYRGKLRSNRLVAIKRFSKQSWPDPHQFVAEAAGVGKVRHKRLVNLIGCCAEGDERLLVAEYMPNDTLSKHLFHWEKQPLPWEMRVRVAYHIAQVLDHCNAENRKIYHDLNAYRVLFDEDGDPRLSSFGLMKNSRDGKSYSTNLAYTPPEFMRTGRVIAESVIYSYGTVLLDLLSGKHIPPSHALDLIRGKNMLLLMDSSLEGQYADEDATALVELASTCLQYEAKDRPDFKFILNAVLPLQKQGEVVSYVLMGLTKAPVVLPTMLSPLGKACARMDLTAVYDMLLKTGYKDEEGAENELSFQEWTQQVQDMLNTKKFGDIAFRDKDFKSA…	ATGGGCTGTTTCCAGTCCAAAACTGTCAATGTTAAGTCCACCATCGAAGAACCTCCTAAAGAGGACGACTCCAAAACAGATCTTGCTAATGGGGATCAAGTGCCAGCGTTCAAGGAATTTGCTCTTGCGGATCTCCGAGCTGCAACGAATGGGTTTAGCAGTGAATTGATAGTTTCTGAAAGTGGTGAGAAAGCACCCAATATTGTCTACAGAGGGAAGCTTCGGAGCAACCGGCTTGTTGCCATTAAGCGCTTCTCAAAGCAGTCATGGCCTGATCCTCATCAGTTTGTGGCAGAGGCTGCTGGAGTGGGCAAAGTCAGACATAAGAGATTGGTCAATCTAATTGGTTGCTGTGCTGAGGGAGATGAAAGACTTTTGGTGGCAGAGTACATGCCTAAT…
	NsBSK3-1	LOC104230046	XP_009781084.1	MGCLQSKFKTANVQSPDKEPSQPDSKTDLAGKPGQANGDQVDQDQVPAFKEFSLAELRAATNGFSSELIVSESGEKAPNVVYRGKLRSNRIVAIKRFSRQSWPDAQQFVAEAAGVGKVRHKRLVNLIGCCAEGDERLLVAEYMPNDTLSKHLFHWEKQPLPWEMRVRVAYYIAQALDHCNDENRKIYHDLNAYRVLFDEEGDPRLSSFGLMKNSRDGKSYSTNLAYTPPEFLRTGRVIAESVMYSYGTVLLDLLSGKHIPPSHALDLIRGKNVLLLMDSSLEGQYADEDATALVELASKCLQYEARDRPDIKFILNAVEPLQKQKEVASHVLMDLTKTPVVLPTMLSPLGKACARIDLTAVHEILLKTGYKDEEGAENELSFQEWTQQVQDMLNTKKFG…	ATGGGCTGTTTACAGTCCAAATTCAAAACTGCAAATGTTCAGTCCCCTGATAAAGAACCTTCTCAGCCTGACTCTAAAACAGATCTTGCAGGTAAGCCAGGACAGGCTAATGGAGATCAAGTAGACCAAGATCAAGTGCCTGCATTCAAGGAATTTAGTCTTGCCGAACTCCGAGCAGCAACGAATGGCTTTAGCAGTGAATTAATAGTTTCTGAAAGTGGTGAGAAAGCTCCCAACGTTGTCTACAGAGGGAAGCTTCGGAGCAACAGGATAGTTGCCATCAAACGCTTCTCCAGGCAGTCATGGCCTGACGCTCAACAGTTTGTGGCAGAGGCAGCTGGAGTTGGCAAGGTTCGGCATAAGAGATTAGTGAATCTGATTGGATGTTGTGCTGAGGGA…
	NsBSK3-2	LOC104230046	XP_009781085.1	MGCLQSKFKTANVQSPDKEPSQPDSKTDLGKPGQANGDQVDQDQVPAFKEFSLAELRAATNGFSSELIVSESGEKAPNVVYRGKLRSNRIVAIKRFSRQSWPDAQQFVAEAAGVGKVRHKRLVNLIGCCAEGDERLLVAEYMPNDTLSKHLFHWEKQPLPWEMRVRVAYYIAQALDHCNDENRKIYHDLNAYRVLFDEEGDPRLSSFGLMKNSRDGKSYSTNLAYTPPEFLRTGRVIAESVMYSYGTVLLDLLSGKHIPPSHALDLIRGKNVLLLMDSSLEGQYADEDATALVELASKCLQYEARDRPDIKFILNAVEPLQKQKEVASHVLMDLTKTPVVLPTMLSPLGKACARIDLTAVHEILLKTGYKDEEGAENELSFQEWTQQVQDMLNTKKFGD…	ATGGGCTGTTTACAGTCCAAATTCAAAACTGCAAATGTTCAGTCCCCTGATAAAGAACCTTCTCAGCCTGACTCTAAAACAGATCTTGGTAAGCCAGGACAGGCTAATGGAGATCAAGTAGACCAAGATCAAGTGCCTGCATTCAAGGAATTTAGTCTTGCCGAACTCCGAGCAGCAACGAATGGCTTTAGCAGTGAATTAATAGTTTCTGAAAGTGGTGAGAAAGCTCCCAACGTTGTCTACAGAGGGAAGCTTCGGAGCAACAGGATAGTTGCCATCAAACGCTTCTCCAGGCAGTCATGGCCTGACGCTCAACAGTTTGTGGCAGAGGCAGCTGGAGTTGGCAAGGTTCGGCATAAGAGATTAGTGAATCTGATTGGATGTTGTGCTGAGGGAGAT…
	NsBSK3-3	LOC104230046	XP_009781086.1	MGCLQSKFKTANVQSPDKEPSQPDSKTDLAANGDQVDQDQVPAFKEFSLAELRAATNGFSSELIVSESGEKAPNVVYRGKLRSNRIVAIKRFSRQSWPDAQQFVAEAAGVGKVRHKRLVNLIGCCAEGDERLLVAEYMPNDTLSKHLFHWEKQPLPWEMRVRVAYYIAQALDHCNDENRKIYHDLNAYRVLFDEEGDPRLSSFGLMKNSRDGKSYSTNLAYTPPEFLRTGRVIAESVMYSYGTVLLDLLSGKHIPPSHALDLIRGKNVLLLMDSSLEGQYADEDATALVELASKCLQYEARDRPDIKFILNAVEPLQKQKEVASHVLMDLTKTPVVLPTMLSPLGKACARIDLTAVHEILLKTGYKDEEGAENELSFQEWTQQVQDMLNTKKFGDIAFR…	ATGGGCTGTTTACAGTCCAAATTCAAAACTGCAAATGTTCAGTCCCCTGATAAAGAACCTTCTCAGCCTGACTCTAAAACAGATCTTGCAGCTAATGGAGATCAAGTAGACCAAGATCAAGTGCCTGCATTCAAGGAATTTAGTCTTGCCGAACTCCGAGCAGCAACGAATGGCTTTAGCAGTGAATTAATAGTTTCTGAAAGTGGTGAGAAAGCTCCCAACGTTGTCTACAGAGGGAAGCTTCGGAGCAACAGGATAGTTGCCATCAAACGCTTCTCCAGGCAGTCATGGCCTGACGCTCAACAGTTTGTGGCAGAGGCAGCTGGAGTTGGCAAGGTTCGGCATAAGAGATTAGTGAATCTGATTGGATGTTGTGCTGAGGGAGATGAGCGCCTATTG…
	NsBSK3-4	LOC104230046	XP_009781087.1	MGCLQSKFKTANVQSPDKEPSQPDSKTDLANGDQVDQDQVPAFKEFSLAELRAATNGFSSELIVSESGEKAPNVVYRGKLRSNRIVAIKRFSRQSWPDAQQFVAEAAGVGKVRHKRLVNLIGCCAEGDERLLVAEYMPNDTLSKHLFHWEKQPLPWEMRVRVAYYIAQALDHCNDENRKIYHDLNAYRVLFDEEGDPRLSSFGLMKNSRDGKSYSTNLAYTPPEFLRTGRVIAESVMYSYGTVLLDLLSGKHIPPSHALDLIRGKNVLLLMDSSLEGQYADEDATALVELASKCLQYEARDRPDIKFILNAVEPLQKQKEVASHVLMDLTKTPVVLPTMLSPLGKACARIDLTAVHEILLKTGYKDEEGAENELSFQEWTQQVQDMLNTKKFGDIAFRD…	ATGGGCTGTTTACAGTCCAAATTCAAAACTGCAAATGTTCAGTCCCCTGATAAAGAACCTTCTCAGCCTGACTCTAAAACAGATCTTGCTAATGGAGATCAAGTAGACCAAGATCAAGTGCCTGCATTCAAGGAATTTAGTCTTGCCGAACTCCGAGCAGCAACGAATGGCTTTAGCAGTGAATTAATAGTTTCTGAAAGTGGTGAGAAAGCTCCCAACGTTGTCTACAGAGGGAAGCTTCGGAGCAACAGGATAGTTGCCATCAAACGCTTCTCCAGGCAGTCATGGCCTGACGCTCAACAGTTTGTGGCAGAGGCAGCTGGAGTTGGCAAGGTTCGGCATAAGAGATTAGTGAATCTGATTGGATGTTGTGCTGAGGGAGATGAGCGCCTATTGGTT…
	NsBSK4	LOC104243465	XP_009796958.1	MGCECSKLASCCWAGQNGPVHEAKNPDDEEKDEVSDLPTFREFTVEQLRIATSGFAVENIVSEHGEKAPNVVYKGKLENQRRVAVKRFNRSAWPDSRQFLEEARSVGSLRNNRLANLLGCCCEGDERLLVAEFMPNETLAKHLFHWETQPMKWAMRLRVALYLGQALEYCTSKGRALYHDLNAYRILFDEEGDPRLSCFGLMKNSRDGKSYSTNLAFTPPEYLRTGRITPESVMYSFGTLLLDLLSGKHIPPSHALDLIKDRNLQMLTDSCLEGQFSSDDGTELVRIASRCLQYEPRERPNPKSLVAALFPLQKETEVPSHVLMGISRNSETMALSPLGEACLRMDLTAIHEILEKLGYKDDEGAATELSFQMWTNQMQETLNSKKKGDAAFRHKDAKA…	ATGGGTTGTGAGTGTTCTAAACTTGCCTCGTGTTGTTGGGCTGGACAAAATGGACCCGTTCACGAGGCTAAAAATCCTGATGACGAGGAAAAAGATGAAGTAAGTGATTTGCCTACATTCCGCGAGTTTACTGTTGAACAGCTGAGAATAGCTACTTCTGGATTTGCCGTAGAGAATATAGTTTCCGAACACGGTGAAAAAGCTCCAAATGTTGTTTATAAGGGAAAGTTAGAGAACCAGAGGAGGGTTGCTGTCAAACGCTTTAATAGATCTGCATGGCCTGATTCCCGACAGTTCTTAGAAGAAGCAAGATCGGTTGGTTCTCTCCGCAACAACAGGTTAGCAAATCTTCTTGGTTGTTGTTGCGAGGGTGATGAGAGGTTGCTTGTGGCAGAATTT…
	NsBSK5	LOC104219639	XP_009768644.1	MGARCSNLCFCLWPSNIKSHVLYTSDIEKWAENEQLNLPAFREYGLEELKAATSTFSVNNIVSEHGEKAPNVVFKGQLDGNGRWIAIKRFHSSAWPDSRQFLDEAKAVGQLRSKRLANLLGCCCEGDERLLVAEFMPHETLSKHLFHWDNQPLKWAMRLRVALYLAQALDYCSSKGRELYHDLNSYRVLFDQDCDPRLSCFGLMKNSRDGKSYSTNLAFTPPEYLKTGKVTPESVVYSFGALLLDLLSGKHIPPSHALDLIRGKNFLMLIDSCLEGHFSNDDGSELVQLASRCLQHEPHDRPNVKSLLTSLTSLQKEKDAPSHVLMSIARETTSPSQVPLTPLGEACSRLDLTAIHDILEKAGYKEDEGIANELSFQMWANQIQETLNSRKSGDSAFRD…	ATGGGTGCACGTTGTTCCAATTTGTGTTTCTGTTTATGGCCTTCAAACATCAAGTCCCATGTTCTGTATACATCTGATATCGAAAAATGGGCGGAGAATGAGCAGCTGAATTTGCCAGCTTTTAGAGAATATGGTTTGGAGGAGCTGAAGGCTGCCACCTCAACTTTCTCCGTTAATAATATAGTTTCAGAACATGGAGAGAAAGCCCCTAACGTTGTGTTTAAAGGTCAGCTTGATGGTAATGGCCGTTGGATTGCTATCAAGCGCTTCCACTCGTCTGCATGGCCTGATTCTCGCCAATTCCTAGATGAAGCGAAAGCAGTGGGGCAGCTAAGGAGTAAGCGGTTGGCTAACTTGTTAGGGTGTTGCTGTGAAGGAGATGAGAGATTACTAGTGGCT…
	NsBSK6	LOC104220337	XP_009769483.1	MGARCSKFSFCWWHSHLKPSLLDSSDLENGGKNEKNALPSFTEFSLDELKIATNGFSPENIVSEHGEKAPNVVYKGLLENGRWVAVKRFNRSAWPDSRQFLDEAKAVGNLRSERLANLIGCCCEGEEKLLVAEFMPNETLAKHLFHWENQPMKWAMRLRVAFYLSQALEYCSSKGRALYHDLNAYRILFDLDGNPRLSCFGLMKNSRDGKSYSTNLAFTPPEYLKTGRVTPESVVYSFGTMLLDLLSGKHIPPSHALDLIRGKNFLMLMDSCLEGHFSNDDGTELVRLATRCLQYEARERPNAKSLVTSLMSLQKETEVPSHVLLGIPHGTATPPQPLLLTPMGEACLRKDLTALHEILEKTGYKDDEGIANELSFQMWTNQMQETLNSKKHGDAAFRA…	ATGGGTGCTCGTTGCTCAAAATTCTCTTTTTGCTGGTGGCATTCTCATCTCAAACCATCCCTTCTTGATTCTTCTGATTTGGAGAATGGAGGGAAGAATGAGAAAAATGCATTGCCAAGTTTTACTGAGTTCAGTCTTGATGAGCTAAAGATTGCTACAAATGGATTTTCTCCAGAAAACATAGTATCAGAACATGGTGAAAAAGCTCCAAATGTAGTTTATAAAGGCTTGCTTGAAAATGGTCGTTGGGTTGCTGTTAAAAGATTCAATAGGTCTGCTTGGCCTGATTCTCGCCAATTCTTGGATGAGGCAAAGGCAGTGGGGAATCTGAGAAGTGAGAGATTGGCAAATCTAATTGGATGTTGTTGTGAAGGAGAAGAAAAATTGCTGGTGGCTGAG…
	NsBSK7	LOC104241509	XP_009794755.1	MGVHCSKFFFCCGHSHLKPSLHDLSDLENGGENEKNALPSFTEFSLDVLMIATDGFSADNIVSEHGEKAPNVVYKGLLQNGHSIAVKRFNRSAWPDSRQFLDEAKAVGNLRSERLANLLGCCCEGDQRLLVAEFMPNDTLAKHLFHWESEPMKWAMRLRVAFYLAQALEYCCSKGRAIYHDLNAYRILFDQDGDPRLSCFGLMKNSRDGKSYSTNLAFTPPEYMRTGRVTAESVVYSFGTMLLDLLSGKHIPPSHALDLIRVKNFSTLMDSCLEGRISNDDGTELVRLATRSLQYEARERPNAKSLVNSLMTIQKETEVPSHVLLGIRHGTATPPQPLLLTTTGEACLRMDLTALHEILQKTGYKDDEGIANELSFQMWTNQMQETLNSKQQGDAAFRA…	ATGGGTGTTCACTGTTCCAAATTCTTTTTCTGCTGCGGCCATTCCCACCTCAAGCCATCTCTGCACGATCTTTCTGATCTGGAGAATGGAGGGGAAAATGAGAAAAACGCGTTACCGAGTTTTACTGAATTTAGTCTAGATGTGCTGATGATTGCAACTGATGGATTTTCTGCGGATAATATAGTGTCTGAGCATGGTGAGAAAGCCCCAAATGTCGTTTATAAAGGCCTGCTCCAGAATGGTCACTCTATTGCTGTTAAACGCTTCAATAGGTCTGCTTGGCCTGATTCTCGCCAGTTCTTGGATGAGGCTAAAGCAGTGGGGAATCTGAGGAGTGAGAGACTGGCAAATCTACTTGGATGTTGCTGCGAAGGGGATCAAAGGTTGCTCGTAGCAGAG…
	NsBSK8	LOC104222671	XP_009772223.1	MGCECSKFALYYWTGQSGPIYEAQNPDEEKDEVSDLPAFREFTFEQLRIATSAFAVENIVSEHGEKAPNVVYKGKLENQRPVAIKRFNRSAWPDTRQFLEEARAVGQLRNNRFVNLLGCCCEGDERLLVADFIPNETLAKHLFHWDTQPMKWAMRLRVALYIAQALEFCTSAGRALYHVTGKGLALYHDLNAYRILFDEDGDPRLSCFALMKNSRDGKSYSTNLASPEYLRMGIITQESVIFSFGTLLLDLLSGKHIPPSHALDLIKDRNLEMLTDSCLEGQFSTDDGTELVRIASICLQYEPERPDFKSLVAALYPLQKEAEVPSHVLMGISRDGETMSLSPLGEACLKTDLTAIHEILDTLGYKDDDGAATELSFQMWTDQMLETLNSKKKGDAAFK…	ATGGGCTGTGAATGTTCTAAATTTGCCTTGTATTACTGGACAGGACAGAGTGGCCCCATTTACGAGGCTCAAAATCCTGATGAAGAAAAAGATGAAGTTAGCGATTTGCCTGCATTCCGAGAGTTTACATTTGAGCAGCTCAGGATAGCTACATCTGCATTTGCTGTAGAGAATATAGTTTCGGAACATGGTGAGAAAGCTCCAAATGTTGTTTATAAAGGAAAGCTGGAGAACCAGAGGCCGGTTGCTATTAAACGCTTCAACAGATCTGCGTGGCCTGATACCCGGCAGTTTTTAGAAGAAGCAAGGGCCGTCGGTCAACTCCGCAACAATAGGTTTGTGAATCTTCTTGGCTGTTGCTGCGAGGGTGATGAGAGGTTGCTAGTTGCAGACTTCATT…
	NsBSK9	LOC104227162	XP_009777631.1	MGCCQSSILQELSSEKDQRHGGVSHPRASNGTGAAVGDGGVPVFSEFSLSELKAATNNFSSEFIVSESGEKAPNMVYKGRLQNRRWIAVKKFTKTAWPDPKQFADEASGVGKLRHKRLANLIGYCSDGDERLLVAEYMPNDTLAKHLFHWENQTLEWAMRLRVALYIAEALDYCSSEGRPLYHDLNAYRVLFDENGDPRLSCFGLMKNSRDGKSYSTNLAYTPPEYLRNGRVTQESVVFSYGTVLLDLLSGKHIPPGHALDMIRGKNILLLMDSHLEGNFSTEEATVVFDLASRCLQYEPRERPNTKDLVSTLGPLQSKPDVASHVMLGIPKPEEAPPTPQHPLSAMGDACSRMDLTAIHQILVMTHYKDDEGTNELSFQEWTQQMRDMLEARKRGDLA…	ATGGGTTGTTGTCAATCTTCAATCCTGCAAGAGTTAAGCTCAGAGAAGGATCAGCGCCATGGAGGAGTGAGCCACCCACGCGCTTCCAACGGCACCGGCGCCGCCGTGGGTGATGGTGGTGTACCGGTTTTTTCGGAGTTCTCACTCTCTGAGCTCAAAGCAGCTACGAATAACTTCAGCTCAGAGTTTATAGTTTCTGAAAGTGGTGAAAAGGCACCTAATATGGTTTACAAGGGCCGTTTGCAGAATCGGCGTTGGATCGCTGTTAAGAAATTTACTAAAACGGCTTGGCCTGATCCTAAACAGTTTGCGGATGAAGCATCAGGTGTTGGGAAATTGAGGCATAAACGGCTGGCTAATTTGATTGGGTACTGTTCTGATGGGGATGAGAGGCTGCTT…
Oryza sativa	OsBSK1-1	LOC_Os03g04050	XP_015632908.1	MGCCGSSLQAGTHPEKPPGMAAPPQRPSFSLNQHQAPGSAAAQGVGRGEVPAFAEFSLAELRAATGGFAAENIVSESGEKAPNFVYRGRLQRTRRAIAVKKFPKMAWPDPKQFEEEAKGVGKLRHRRLANLIGYCCDGDERLLVAEFMPNDTLAKHVFHWENQTIEWAMRLRVAHHIAEALDYCSSNERPLYHDLNAYRVLFDENGDPRLSCFGLMKNSRDGKSYSTNLAYTPPEYLRNGRVTPESVIFSFGTVLLDLLSGKRIPPSHALDMIRGKNIQVLLDSHLEGKYSTEEATALVDLASQCLQYEPRDRPNTGKLVSILDPLQTKLEVPSYEMLGIPKHEEEAPPAPAPAPAPQPQHPLSPMGEACSRMDMTAIHQILVATHYRDDEGTNELSFQ…	ATGGGTTGCTGCGGGTCGTCGCTGCAGGCCGGGACCCACCCGGAGAAGCCGCCGGGGATGGCGGCGCCGCCGCAGCGCCCGTCCTTCTCCCTGAACCAGCACCAGGCGCCGGGGTCGGCGGCGGCGCAGGGCGTGGGGAGAGGGGAGGTCCCGGCGTTCGCGGAGTTCTCGCTGGCGGAGCTCCGTGCCGCCACGGGCGGGTTCGCCGCGGAGAACATCGTGTCCGAGAGCGGCGAGAAGGCCCCGAATTTCGTGTACAGGGGCCGCCTCCAGCGCACCCGCCGCGCGATCGCCGTCAAGAAGTTCCCCAAGATGGCGTGGCCCGATCCCAAGCAGTTCGAGGAGGAGGCCAAGGGGGTGGGGAAGCTGCGCCACCGCCGCTTGGCGAACCTCATCGGC…
	OsBSK1-2	LOC_Os10g39670	XP_015614505.1	MGCCGSSLRVGSHAPEKPPRRARPPPPPPQPHHPRRPSFTLNAHQAAASSSAASAAPAPAFAEFSLAELREATGGFAAANIVSESGEKAPNLVYRGRLQGAGGGGRAIAVKKFGKLAWPDPKQFAEEARGVGKLRHRRMANLIGYCCDGDERLLVAEFMPNDTLAKHLFHWENKAIEWAMRLRVAYNIAEALEYCSNEERPLYHDLNAYRVLFDENGDPRLSCFGLMKNSRDGKSYSTNLAYTPPEYLRNGRVTLESVVFSFGTILIDLLSGKRIPPTLALDMIRSRSIQAIMETNLEGKYSIEEATTLVDLASKCLQYEPRDRPDIKKLVSILQPLQTKSEVPSYVMLGVPKPEEVPKAPPAPQHPLSPMGEACSRMDLTAIHQILVSTHYRDDEGTN…	ATGGGTTGCTGCGGCTCCTCGCTGCGGGTGGGGTCCCACGCGCCGGAGAAGCCGCCCCGCCGCGCCCGCCCCCCGCCGCCGCCGCCGCAGCCACACCACCCGCGCCGCCCGTCCTTCACCCTCAACGCGCACCAGGCGGCCGCCTCCTCCTCCGCCGCCTCCGCCGCTCCCGCCCCGGCGTTCGCGGAGTTCTCGCTGGCGGAGCTCCGGGAGGCGACGGGCGGGTTCGCGGCGGCGAACATCGTGTCGGAGAGCGGCGAGAAGGCGCCCAACCTCGTCTACAGGGGGCGGCTGCAGGGGGCGGGAGGCGGCGGCCGCGCCATCGCCGTGAAGAAGTTCGGCAAGCTGGCATGGCCCGACCCCAAGCAGTTCGCGGAGGAGGCGAGAGGGGTGGGGAAG…
	OsBSK2	LOC_Os10g42110	XP_015612979.1	MGCFLSKPAGAGPLPPNDAAALPADNPADPEAAAANGGADSAAADGGGDDKDAAKRAVPVFREFGLAELRAATKGFSADLIVSESGEKAPNVVYRGRLDGGRLIAVKRFSRLSWPDPQQFLAEAAGVGKVRHKRLVNLIGCCAEGDERLLVAEYMPNDTLSKHLFHWDKQPLPWEMRLRVAYYIAQALDHCNAENRKIYHDLNAYRVLFDEEGDPRLSSFGLMKNSRDGKSYSTNLAYTPPEFLRTGRVIAESVIYSYGTVLLDLLSGKHIPPSHALDLIRGKNILLLMDSSLEGQYANEDASKLVDLASKCLQFEARDRPNIKYLLSSVGPLQKQKEVASHVLMGITKATAVLPTILSPLGKACSGMDLTAVHDILLKTGYKDEEGAENELSFQEWTQ…	ATGGGGTGCTTCCTGTCCAAGCCGGCGGGGGCGGGTCCCCTCCCGCCCAACGACGCCGCCGCGCTCCCCGCCGACAACCCCGCAGATCCCGAGGCGGCGGCCGCGAATGGCGGCGCTGACTCCGCGGCGGCCGACGGCGGCGGCGACGACAAGGACGCCGCCAAGCGCGCGGTCCCGGTGTTCAGGGAGTTCGGCCTCGCCGAGCTGCGCGCCGCCACCAAGGGCTTCAGCGCCGACCTCATCGTCTCCGAGAGCGGCGAGAAGGCCCCCAACGTCGTCTACCGCGGCCGCCTCGACGGCGGCCGCCTCATCGCCGTCAAGCGCTTCTCCCGCCTCTCCTGGCCCGACCCGCAGCAGTTCCTCGCGGAGGCGGCCGGGGTGGGGAAGGTGCGCCACAAG…
	OsBSK3	LOC_Os04g58750	B9FDE0.1	MGGRVSKAVACCCCRSQHHGVVVESSEKTAEEDHGESYELPAFQEFSFEQLRLATSGFAVENIVSEHGEKAPNVVYKGKLDAQRRIAVKRFNRSAWPDPRQFLEEAKSVGQLRSKRLANLLGCCCEGDERLLVAEYMPNDTLAKHLFHWEAQAMKWPMRLRVVLYLAEALEYCTSKGRALYHDLNAYRVLFDDDCNPRLSCFGLMKNSRDGKSYSTNLAFTPPEYMRTGRITPESVIYSFGTLLLDVLSGKHIPPSHALDLIRDRNFNMLTDSCLEGQFSNEEGTELVRLASRCLHYEPRERPNVRSLVQALAPLQKDLETPSYELMDIPRGGATSVQSLLLSPLAEACSRKDLTAIHEILEKTGYKDDEGTANELSFQMWTNQMQDTLNSKKKGDNAF…	ATGGGCGGGCGCGTGTCCAAGGCGGTGGCCTGCTGCTGCTGCCGCTCGCAGCACCATGGAGTCGTCGTCGAGAGCTCGGAGAAGACGGCGGAGGAGGACCATGGGGAGTCGTATGAGCTGCCGGCCTTTCAGGAATTCTCCTTCGAGCAGCTGAGGCTGGCCACCTCAGGCTTTGCGGTGGAGAACATCGTGTCTGAGCATGGTGAGAAGGCGCCCAATGTGGTGTACAAGGGGAAGCTCGACGCGCAGCGTCGCATCGCTGTGAAGAGGTTCAACCGTTCTGCATGGCCTGACCCGCGGCAGTTCTTGGAAGAAGCTAAATCAGTTGGACAACTTCGGAGCAAAAGGTTAGCAAATTTGCTTGGCTGTTGCTGCGAAGGTGACGAGAGATTGCTTGTT…
	OsBSK4	LOC_Os03g61010	XP_015628490.1	MGARCSKLSVCWWPPHFKSPLLENGAAADDGSGVPVFAEYSLDELRVATDGFSPERIVSEHGEKAPNVVYRGTLFSTGRTVAIKRFGRSAWPDSRQFLEEARAVGQLRSVRLANLIGCCCENGERLLVAEFMPHETLAKHLFHWETKPLSWAMRVRAAFYVAQALEYCSSKGRALYHDLHAYRVLFDVDGNPRLSCFGLMKNSRDGKSYSTNLAFTPPEYLKTGRVIPESVVYSFGTILLDLLSGKHIPPSHALDLIRGKNYLVLMDSCLEGHVSSSDGTELIRLASRCLQYEGRDRPNLKSVVSALGNLQKDASAPSHALLGIQHDKENTERISLSAIAKVYARADLDEVHEMLENDGYCEDERATFEVSFHSWTGQQVSDSILVKKHGDSAFQSKDF…	ATGGGAGCTCGCTGCTCCAAGCTCTCCGTGTGCTGGTGGCCGCCGCACTTCAAGTCGCCGCTGCTTGAGAATGGCGCCGCCGCGGACGACGGCAGCGGCGTGCCGGTGTTCGCCGAGTACAGCCTCGACGAGCTACGGGTGGCGACCGACGGGTTCTCTCCCGAGCGCATCGTGTCGGAGCACGGCGAGAAGGCGCCCAACGTCGTCTACCGCGGCACCCTCTTCAGCACCGGCCGCACCGTGGCCATCAAGCGCTTCGGCCGCTCTGCCTGGCCCGACTCCCGCCAGTTCTTGGAGGAGGCGAGGGCTGTCGGGCAGCTGCGGAGTGTCCGGCTGGCCAACCTGATCGGCTGCTGCTGCGAGAATGGCGAGCGGCTGCTCGTCGCGGAGTTCATGCCG…
Zea mays	ZmBSK1	LOC100192644	NP_001151339.2	MGCCGSSLRAGTQPEKKPAAGALPPRRPSYSLSQNQNQAPPAARAGAHQVPPLREFSLAELRAATAGFAPDNIVSESGDKAPNFVYRGRLEPSRRAIAVKKFAKMAWPDPKQFAEEAKGVGKLRHRRLANLIGYCCDGEERLLVAEFMPNDTLAKHLFHWENQTIEWAMRLRVAYYIAEALEYCSTEGRPLYHDLNAYRVLFDENGDPRLSCFGLMKNSRDGKSYSTNLAYTPPEYLRNGRVTSESVIFSFGTILLDLLSGKRIPPSRALDMIKGNNIQVLMDSHLEGNYSTEEATTLVDLASQCLQYEPRDRPNTKKLVSVLEPLQIKSEVPSYEMLGIPKHEEEAPPPPQPQHPLSPMGEACSRMDLTAIHQILVNTHYRDDEGSNELSFQEWTQQM…	ATGGGCTGCTGCGGCTCCTCGCTACGGGCGGGGACGCAGCCGGAGAAGAAGCCGGCGGCGGGGGCGCTGCCCCCGCGCCGCCCCTCCTACTCGCTGAGCCAGAACCAGAACCAGGCGCCGCCGGCAGCCCGCGCGGGCGCCCACCAGGTGCCGCCGCTCAGGGAGTTCTCGCTGGCGGAGCTGCGCGCCGCCACGGCCGGCTTCGCGCCGGACAACATCGTGTCCGAGAGCGGCGACAAGGCGCCGAATTTCGTGTACAGGGGCCGCCTCGAGCCCAGCCGCCGCGCGATCGCCGTCAAGAAGTTCGCCAAGATGGCGTGGCCCGACCCCAAGCAGTTCGCGGAGGAGGCCAAGGGGGTCGGGAAGCTGCGCCACCGCCGCCTGGCCAACCTGATCGGC…
	ZmBSK2	LOC103637689	XP_008658549.1	MGCFQSKVAGPLPPNDAAALPADKPADPEAANGAADGGGDGDDKEAVKRAVPVFREFALAELRAATKGFSADLIVSESGEKAPNAVYRGRLDGGRLIAVKRFSRLSWPDPQQFLADAVGVGKVRHKRLVNLIGCCAEGDERLLVAEYMPNDTLSKHLFHWDKQPLPWEMRLRVAYFIAQALDHCNLENRKIYHDLNAYRVLFDEEGDPRLSSFGLMKNSRDGKSYSTNLAYTPPEFLRTGRVIPESVIYSYGTVLLDLLSGKHIPPSHALDLIRGKNILLLMDSSLEGQYANEDASKLVDLASKCLQFESRDRPNIKYLLSSVGPLQNQKEVASHVFMGITKATSVLPAIYSPLGKACAGMDLSAVHDILLKTGYKDDEGAENELSFQEWTQQVQEMLN…	ATGGGGTGCTTCCAGTCCAAGGTGGCGGGGCCCCTGCCGCCCAACGACGCCGCCGCGCTCCCCGCCGACAAGCCTGCAGATCCCGAGGCGGCGAACGGCGCCGCCGACGGGGGAGGCGACGGCGACGACAAGGAGGCCGTGAAGCGCGCGGTGCCGGTGTTCAGGGAGTTCGCGCTGGCCGAGCTGCGCGCCGCCACCAAGGGCTTCAGCGCCGACCTCATCGTCTCGGAGAGCGGCGAGAAGGCGCCCAACGCCGTCTACCGCGGCCGCCTCGATGGCGGACGGCTCATCGCCGTCAAACGCTTCTCGCGCCTCTCTTGGCCTGACCCGCAGCAGTTCCTCGCGGATGCGGTGGGCGTGGGGAAGGTGCGGCACAAGCGCCTCGTCAACCTCATTGGC…
	ZmBSK3	LOC100282511	NP_001148892.2	MGCFQSKVAGPLPPNDAAALPADKPADPEAANGGADGEGDGDDKEAVKRAVPVFREFALAELRAATKGFSADLIVSESGEKAPNAVYRGRLDGGRLIAVKRFSRLSWPDPQQFLAEAAGVGKVRHKRLVNLIGCCAEGDERLLVAEYMPNDTLSKHLFHWDKQPLPWEMRLRVAYFIAQALDHCNAENRKIYHDLNAYRVLFDEEGDPRLSSFGLMKNSRDGKSYSTNLAYTPPEFLRTGRVIPESVIYSYGTVLLDLLSGKHIPPSHALDLIRGKNILLLMDSSLEGQYANEDASKLVDLASKCLQFESRDRPNIKYLLSSVGPLQNQKEVASHVFMGITKATSVLPTICSPLRKACTGMDLSAVHDILLKTGYKDDEGAENELSFQEWTQQVQEMLN…	ATGGGATGCTTCCAGTCGAAGGTGGCGGGGCCCCTGCCGCCCAACGACGCCGCCGCTCTCCCCGCCGACAAGCCTGCAGATCCTGAGGCGGCGAATGGCGGCGCCGACGGGGAAGGCGACGGTGACGACAAGGAGGCTGTGAAGCGCGCGGTGCCGGTGTTCAGGGAGTTTGCTCTGGCCGAGCTGCGCGCCGCCACCAAGGGATTCAGCGCCGACCTCATCGTCTCCGAGAGCGGCGAGAAGGCGCCCAACGCCGTCTACCGCGGCCGCCTCGACGGCGGGCGGCTCATCGCCGTCAAGCGCTTCTCGCGCCTCTCCTGGCCTGACCCGCAGCAGTTCCTCGCGGAGGCGGCGGGCGTTGGGAAGGTGCGGCACAAGCGCCTCGTCAACCTCATTGGC…
	ZmBSK4-1	LOC100280241	NP_001146642.1	MNKQIIGSNDWLLLIYWPLWFCSRAGENQTIEWAMRLRVAYYISQALEYCSTKGWPLYHDLNAYRVLFDENGDPRLSCFGLMKNSRDGKSYSTNLAYTPPEYLRNGRVTPESVIFSFGTVLLDLLSGKRIPPSHALDIMRGRNIQAVMDSHLEGNYSIEVATTLVNLASQCLQYEPRDRPDIKKLVSILEPLQKKIEVPSYVMLGIAKPVEEPQAPPTPQRPLSPMGEACSRMDLTAIYQILFTTHYRDDEGSNELSFQEWTQQMRDMLDARKRGDSAFKDKDFKAAIDCYTQFVDVGIMVSPTVFARRSLCYLMCDQPDAALRDAMQAQIVYPDWPTAFYMQAVALSKLNMQSDAVDMLNEASQLEEKRQKSTRVP	ATGAACAAGCAAATAATTGGAAGCAACGATTGGCTTCTTCTGATTTATTGGCCACTGTGGTTTTGCTCACGTGCAGGGGAAAACCAGACTATTGAGTGGGCTATGCGTCTGAGAGTTGCATACTACATTTCCCAAGCATTGGAATACTGTAGTACCAAGGGGTGGCCTTTATATCATGACCTAAATGCATACAGGGTCCTCTTTGATGAGAATGGTGACCCTCGGCTGTCATGCTTTGGTCTGATGAAAAACAGCAGGGATGGAAAAAGCTATAGCACGAACCTAGCATATACACCTCCAGAATATCTGAGAAATGGCAGGGTTACTCCAGAAAGTGTCATTTTCAGTTTTGGCACTGTACTTCTTGACCTTCTCAGTGGGAAACGCATACCGCCTTCA…
	ZmBSK4-2	LOC100280241	XP_008673168.1	MGCWRSSLRSGPHAAEKPPRHRHRPPPPPTNGPTSSLNAQQAAPPARASGEVPALAEFSLAELRAATAGFAPGNIVSESGEKAPNLVYRGQLRGPGGAPPRAVAVKKFAKLAWPDPKQFAEEAKGVGGLRHRSMANLIGYCCDGDDRLLVAEFMPNDTLAKHLFHWENQTIEWAMRLRVAYYISQALEYCSTKGWPLYHDLNAYRVLFDENGDPRLSCFGLMKNSRDGKSYSTNLAYTPPEYLRNGRVTPESVIFSFGTVLLDLLSGKRIPPSHALDIMRGRNIQAVMDSHLEGNYSIEVATTLVNLASQCLQYEPRDRPDIKKLVSILEPLQKKIEVPSYVMLGIAKPVEEPQAPPTPQRPLSPMGEACSRMDLTAIYQILFTTHYRDDEGSNELSFQ…	ATGGGTTGCTGGCGCTCGTCGCTGCGCTCAGGGCCCCACGCGGCGGAGAAGCCGCCCCGCCACCGCCACCGCCCGCCACCGCCACCGACGAACGGCCCCACCTCCTCCCTGAACGCGCAGCAGGCCGCGCCCCCGGCCCGCGCCTCCGGGGAAGTACCGGCGCTCGCCGAGTTCTCGCTGGCGGAGCTCCGCGCGGCCACTGCCGGGTTCGCGCCGGGGAACATCGTCTCCGAGAGCGGCGAGAAGGCGCCCAACCTCGTCTACAGAGGCCAGCTCAGGGGCCCCGGCGGCGCCCCGCCGCGCGCAGTTGCCGTGAAGAAGTTCGCCAAGCTCGCGTGGCCCGACCCCAAGCAGTTCGCGGAGGAGGCGAAGGGGGTCGGAGGCCTGCGGCACCGGAGC…
	ZmBSK5	LOC100278982	XP_008668669.1	MGACVSKAACCCRQPHNGVTNERTDTVTEDEEAYDLPAFQEFTFEQLRLATSGFAVENIVSEQGEKAPNVVYKGKLDAQRRIAVKRFNRSAWPDPRQFLEEARSVGLLRSKRLANLLGCCCEGDERLLVAEYMPNDTLAKHLFHWESQSMKWTMRLRVVLCLAEALEYCTNRGRALYHDLNAYRALFDDDCNPRLSCFGLMKNSRDGKSYSTNLAFTPPEYMRTGRITPESVIYSFGTLLIDVLSGKHIPPSHALDLIRDRNFNMLLDSCLEGQFSNEEGTEMVRLASRCLHYEPRERPNVRSLVQVLTPLQRDVETPSYVLMGIPRGGASSTEPLNLSPLAEACSRKDLTAIHEILEKTGYKDDEGTANELSFQMWTNQMQDTLNSKKKGDNAFRQKD…	ATGGGCGCCTGCGTGTCCAAGGCCGCCTGCTGCTGCCGCCAGCCGCACAACGGGGTTACCAACGAGAGGACTGATACTGTGACGGAGGACGAGGAGGCATACGACCTGCCTGCGTTCCAGGAGTTCACCTTCGAGCAGTTGCGGCTAGCTACATCGGGGTTTGCGGTGGAGAACATCGTGTCCGAGCAAGGTGAGAAGGCGCCCAATGTGGTATACAAGGGGAAGCTCGATGCCCAGCGCCGCATTGCTGTCAAGCGCTTTAACCGCTCTGCCTGGCCCGACCCGCGCCAGTTCCTGGAAGAAGCTAGATCAGTTGGCCTGCTCCGAAGCAAAAGGTTGGCAAATTTGCTTGGTTGTTGCTGTGAAGGCGATGAGAGATTGCTTGTTGCAGAATACATG…
	ZmBSK6-1	LOC100282637	NP_001353372.1	MGVCASKAAYSCCCCCCCREPHNGVTNERTDAVTDDEEAYDLPAFQEFTFEQLRLATSGFAVENIVSEQGEKAPNVVYKGKLHAQRRIAVKRFNRSAWPDPRQFLEEARSVGLLRSKRLANLLGCCCEGDERLLVAEYMPNDTLAKHLFHWESQSMKWTMRLRVVLCLAEALEYCTNRGRALYHDLNAYRALFDDDCNPRLSCFGLMKNSRDGKSYSTNLAFTPPEYMRTGRITPESVIHSFGTLLIDVLSGKHIPPSHALDLIRDRNFNMLLDSCLEGQFSNEEGAEMVRLASRCLHYEPRERPNVRSLVQVLTPLQRDVETPSYVLMGVPRGGASSIQPLHLSPLAEACSRKDLTAIHEILEKTGYKDDEGTANELSFQMWTNQMQDTLNSKKKGDN…	ATGGGCGTCTGCGCGTCCAAGGCCGCCTACTCCTGCTGCTGCTGCTGCTGCTGCCGCGAGCCGCACAACGGGGTTACTAACGAGAGGACCGATGCTGTAACGGATGACGAGGAGGCATACGACCTGCCTGCGTTCCAGGAGTTTACCTTCGAGCAGTTGCGGCTAGCTACATCAGGGTTTGCGGTGGAGAACATCGTGTCTGAGCAGGGTGAGAAGGCTCCCAATGTGGTATACAAGGGGAAGCTCCATGCCCAGCGCCGCATCGCCGTCAAGCGCTTCAACCGCTCTGCCTGGCCCGACCCGCGCCAGTTCCTGGAAGAAGCTAGATCAGTTGGCCTGCTCCGAAGCAAAAGGTTGGCAAATTTGCTTGGCTGTTGCTGCGAAGGTGATGAAAGGTTG…
	ZmBSK6-2	LOC100282637	XP_035818946.1	MGVCASKAAYSCCCCCCCREPHNGVTNERTDAVTDDEEAYDLPAFQEFTFEQLRLATSGFAVENIVSEQGEKAPNVVYKGKLHAQRRIAVKRFNRSAWPDPRQFLEEARSVGLLRSKRLANLLGCCCEGDERLLVAEYMPNDTLAKHLFHWESQSMKWTMRLRVVLCLAEALEYCTNRGRALYHDLNAYRALFDDDCNPRLSCFGLMKNSRDGKSYSTNLAFTPPEYMRTGRITPESVIHSFGTLLIDVLSGKHIPPSHALDLIRDRNFNMLLDSCLEGQFSNEEGAEMVRLASRCLHYEPRERPNVRSLVQVLTPLQRDVETPSYVLMGVPRGGASSIQPLHLSPLAEACSRKDLTAIHEILEKTGYKDDEGTANEMWTNQMQDTLNSKKKGDNAFRQ…	ATGGGCGTCTGCGCGTCCAAGGCCGCCTACTCCTGCTGCTGCTGCTGCTGCTGCCGCGAGCCGCACAACGGGGTTACTAACGAGAGGACCGATGCTGTAACGGATGACGAGGAGGCATACGACCTGCCTGCGTTCCAGGAGTTTACCTTCGAGCAGTTGCGGCTAGCTACATCAGGGTTTGCGGTGGAGAACATCGTGTCTGAGCAGGGTGAGAAGGCTCCCAATGTGGTATACAAGGGGAAGCTCCATGCCCAGCGCCGCATCGCCGTCAAGCGCTTCAACCGCTCTGCCTGGCCCGACCCGCGCCAGTTCCTGGAAGAAGCTAGATCAGTTGGCCTGCTCCGAAGCAAAAGGTTGGCAAATTTGCTTGGCTGTTGCTGCGAAGGTGATGAAAGGTTG…
	ZmBSK7	LOC100273485	NP_001141394.1	MGCCGSSQRAGTHPEKKPPGALPPHRPSYSLNQHQAPAPPPPSAARAGARQVPPLKEFSLAELRAATAGFAAGNIVSESGEKAPNFVYRGRLDAGRRAIAVKKFTKMAWPDPKQFAEEAKGVGKLRHCRLANLIGYCCDGDERLLVAEFMPNDTLAKHLFHWENQTIEWAMRLRVAYYIAEALEYCSTEGRPLYHDLNAYRVLFDENGDPRLSCFGLMKNSRDGKSYSTNLAYTPPEYLRNGRVTSESVIFSFGTILLDLLSGKRIPPSRALDMIKGNNIQVLMDSHLEGNYSTDEATTLVDLASQCLQYEPRDRANTKKLVSVLEPLQIKSEVPSYEMLGIPKHEEEAPPPPQPQRPLSPMGEACSRTDLTAIHQILVNTHYRDDEGSNELSFQEWTQ…	ATGGGCTGCTGCGGCTCCTCGCAGCGGGCGGGGACGCACCCGGAGAAGAAGCCGCCGGGGGCGCTCCCCCCGCACCGTCCCTCCTACTCGCTCAACCAGCACCAGGCGCCGGCGCCGCCGCCTCCCTCCGCGGCTCGCGCCGGCGCCCGCCAGGTGCCGCCGCTCAAGGAGTTCTCGCTCGCGGAGCTGCGCGCCGCCACGGCCGGCTTCGCGGCGGGGAACATCGTGTCGGAGAGCGGCGAGAAGGCGCCCAATTTCGTGTACAGGGGCCGCCTCGACGCCGGCCGCCGCGCGATCGCCGTCAAGAAGTTCACCAAGATGGCGTGGCCCGATCCCAAGCAGTTCGCGGAGGAGGCCAAGGGCGTCGGGAAGCTGCGCCACTGCCGCCTGGCCAACCTC…
	ZmBSK8	LOC100286004	NP_001152364.1	MGARCSKLSVCWWPPHFKSPMLENGAAGDDGSGVPVFAEYSFDDLRVATDGFAPDRIVSEHGEKAPNVVYRGTLFSSGRTVAIKRFGRSAWPDSRQFLEEARAVGQLRSGRLANLIGCCCESGERLLVAEFMPHETLAKHLFHWETNPLSWAMRMRAALYVAQALDYCSSKGRALYHDLHAYRVVFDVDGNPRLSCFGLMKNSRDGKSYSTNLAFTPPEYLKTGRVSPESVVYSFGTVLLDLLSGKHIPPSHALDLIRGKNFLVLMDSCLEGHVSNSDGTDLMRLASRCLQYEARDRPNLKTVVSGLTSLQKDAYTPSHTLLGIQHDKNNSGQVSLSAIGKAFARADLNEVHEILLHDGYNEDDEANAELSLQSWNGDISESFVVKRRADNAFRSKEYT…	ATGGGTGCTCGCTGCTCCAAGCTCTCCGTCTGCTGGTGGCCTCCCCACTTCAAATCGCCAATGCTCGAGAATGGCGCCGCCGGAGATGATGGCAGCGGCGTGCCGGTGTTCGCCGAGTACAGCTTCGACGACCTCCGGGTGGCCACCGACGGCTTCGCCCCCGATCGCATCGTGTCGGAGCACGGGGAGAAGGCACCCAACGTGGTCTACCGTGGCACGCTCTTCAGCTCCGGCCGCACCGTCGCTATTAAGCGCTTCGGCCGCTCCGCCTGGCCGGACTCACGCCAGTTCCTGGAGGAGGCGAGGGCTGTTGGGCAGCTGCGTAGTGGCAGGCTGGCCAATCTGATCGGTTGCTGCTGCGAGAGCGGCGAGCGTCTCCTCGTCGCAGAGTTCATGCCG…
	ZmBSK9	LOC100192584	NP_001131271.1	MGARCSKLSVCWWPPRFKSPMLENGAAEDDGSGVPVFAEYSLAELRVATDGFATDRIVSEHGEKAPNVVYRGTLFSSGRTVAIKRFGRSAWPDSRQFLEEARAVGQLRSRRLANLIGCCYESGERLLVAEFMPHETLAKHLFHWETNPLSWAMRTRAAFYVAQALEYCSSKGRALYHDLHAYRVVFDAEGNPRLSCFGLMKNSRDGKSYSTNLAFTPPEYLKTGRVSPESVVYSFGTVLLDLLSGKHIPPSHALDLIRGKNFLVLMDSCLEGHVSSSDGTDLMRLASRCLQYEARDRPNLKTVVSGLECLQKDVSTPSHTLLGIQHDNKNSDRISLSAIGKAFARADLNEVHEILLHDGYDEDDTANAELSLQSWNDDVSESFVVKRHADNAFRSKDYS…	ATGGGTGCTCGCTGCTCCAAGCTCTCCGTCTGCTGGTGGCCTCCCCGCTTCAAATCGCCGATGCTCGAGAATGGCGCCGCCGAAGATGACGGCAGCGGCGTGCCGGTGTTCGCCGAGTACAGCCTCGCCGAGCTCCGGGTGGCCACCGACGGCTTCGCCACCGACCGCATCGTGTCGGAGCACGGCGAGAAGGCGCCCAACGTGGTCTACCGCGGCACGCTCTTCAGCTCCGGCCGCACCGTCGCCATCAAGCGCTTCGGCCGCTCCGCCTGGCCGGACTCACGACAGTTCCTGGAGGAGGCGAGGGCTGTTGGGCAGCTGCGCAGTCGCCGGCTGGCCAATCTGATCGGTTGCTGCTACGAGAGCGGCGAGCGTCTCCTCGTCGCCGAGTTCATGCCG…
