# Supplementary material for: Genome-wide identification and expression analysis reveals spinach brassinosteroid-signaling kinase (BSK) gene family functions in temperature stress response
Source: BMC Genomics. 2022 Jun 20;23:453. doi: 10.1186/s12864-022-08684-5 (PMC9208177; doi:10.1186/s12864-022-08684-5)
Supplement: Supplementary file 2 — Additional file 2. [file 12864_2022_8684_MOESM2_ESM.xlsx]

## Sheet: Sheet1
Table S2. List of BSK homologous gene pairs identified in spinach vesca Arabidopsis, sugar beet, and maize.
SoBSKs		Homologous pairs
Chromosome	Locus	Chromosome	Locus
Spinach vs Arabidopsis
Chr2	LOC110789384	Chr1	AT1G63500
Chr2	LOC110789384	Chr1	AT1G01740
Chr2	LOC110789384	Chr4	AT4G00710
Chr4	LOC110788203	Chr3	AT4G35230
Chr6	LOC110778653	Chr1	AT1G63500
Chr6	LOC110778653	Chr5	AT5G41260
Spinach vs sugar beet
Chr2	LOC110789384	Chr1	LOC104887637
Chr4	LOC110788203	Chr9	LOC104903836
Chr6	LOC110778653	Chr5_un.sca001	LOC104907855
Chr6	LOC110792261	Chr5	LOC104892944
Scf_01469	LOC110800210	Chr7	LOC104900029
Spinach vs maize
Chr2	LOC110789384	Chr10	LOC100282637
