# Supplementary material for: Genome-wide identification and expression analysis reveals spinach brassinosteroid-signaling kinase (BSK) gene family functions in temperature stress response
Source: BMC Genomics. 2022 Jun 20;23:453. doi: 10.1186/s12864-022-08684-5 (PMC9208177; doi:10.1186/s12864-022-08684-5)
Supplement: Supplementary file 4 — Additional file 4. [file 12864_2022_8684_MOESM4_ESM.xlsx]

## Sheet: Sheet1
Table S3. The promoter cis-acting elements of SoBSK genes.
Gene name	Site name	Sequence	Start position	Sequence length	End position	Function
SoBSK1	Box 4	ATTAAT	628	6	634	Light- responsive elements
SoBSK1	Box 4	ATTAAT	733	6	739	Light- responsive elements
SoBSK1	Box 4	ATTAAT	1459	6	1465	Light- responsive elements
SoBSK1	G-box	TAACACGTAG	327	9	336	Light- responsive elements
SoBSK1	G-box	TACGTG	330	6	336	Light- responsive elements
SoBSK1	GT1-motif	GGTTAA	1179	6	1185	Light- responsive elements
SoBSK1	TCT-motif	TCTTAC	1191	6	1197	Light- responsive elements
SoBSK1	GATA-motif	AAGGATAAGG	190	9	199	Light- responsive elements
SoBSK1	MRE	AACCTAA	1912	7	1919	Light- responsive elements
SoBSK1	MYB	CAACAG	1143	6	1149	Drought- responsive elements
SoBSK1	MYB	TAACCA	1180	6	1186	Drought- responsive elements
SoBSK1	MYC	CATTTG	915	6	921	Drought- responsive elements
SoBSK1	MYC	CATTTG	1292	6	1298	Drought- responsive elements
SoBSK1	MYC	CAATTG	1819	6	1825	Drought- responsive elements
SoBSK1	MBS	CAACAG	1143	6	1149	Drought- responsive elements
SoBSK1	MRS	CCGTTG	1709	6	1715	Drought- responsive elements
SoBSK1	STRE	AGGGG	152	5	157	Heat- responsive elements
SoBSK1	STRE	AGGGG	1275	5	1280	Heat- responsive elements
SoBSK1	CCAAT-box	CAACGG	1709	6	1715	Heat- responsive elements
SoBSK1	AT-rich element	ATAGAAATCAA	339	10	349	Heat- responsive elements
SoBSK1	LTR	CCGAAA	72	6	78	Cold- responsive elements
SoBSK1	ARE	AAACCA	743	6	749	Anaerobic induction
SoBSK1	ARE	AAACCA	941	6	947	Anaerobic induction
SoBSK1	ARE	AAACCA	1238	6	1244	Anaerobic induction
SoBSK1	ARE	AAACCA	1513	6	1519	Anaerobic induction
SoBSK1	ARE	AAACCA	1732	6	1738	Anaerobic induction
SoBSK1	GC-motif	CCCCCG	1680	6	1686	Anaerobic induction
SoBSK1	WUN-motif	AAATTTCTT	1186	9	1195	Wound- responsive elements
SoBSK1	WUN-motif	CAATTACAT	1633	9	1642	Wound- responsive elements
SoBSK1	ABRE	ACGTG	330	5	335	Hormone (ABA)- responsive elements
SoBSK1	ABRE	TACGTG	330	6	336	Hormone (ABA)- responsive elements
SoBSK1	ABRE	CACGTA	330	6	336	Hormone (ABA)- responsive elements
SoBSK1	ABRE	GCAACGTGTC	1079	9	1088	Hormone (ABA)- responsive elements
SoBSK1	ERE	ATTTTAAA	1538	8	1546	Hormone (Ethylene)- responsive elements
SoBSK1	CGTCA-motif	CGTCA	483	5	488	Hormone (MeJA)- responsive elements
SoBSK1	CGTCA-motif	CGTCA	1706	5	1711	Hormone (MeJA)- responsive elements
SoBSK1	TGACG-motif	TGACG	483	5	488	Hormone (MeJA)- responsive elements
SoBSK1	TGACG-motif	TGACG	1706	5	1711	Hormone (MeJA)- responsive elements
SoBSK1	TCA-element	TCATCTTCAT	1627	9	1636	Hormone (SA)- responsive elements
SoBSK1	TCA-element	CCATCTTTTT	1890	9	1899	Hormone (SA)- responsive elements
SoBSK2	Box 4	ATTAAT	393	6	399	Light- responsive elements
SoBSK2	Box 4	ATTAAT	1441	6	1447	Light- responsive elements
SoBSK2	Box 4	ATTAAT	1466	6	1472	Light- responsive elements
SoBSK2	Box 4	ATTAAT	1952	6	1958	Light- responsive elements
SoBSK2	G-box	CACGTT	494	6	500	Light- responsive elements
SoBSK2	G-box	TACGTG	548	6	554	Light- responsive elements
SoBSK2	G-box	CACGTG	1729	6	1735	Light- responsive elements
SoBSK2	G-box	CACGTG	1729	6	1735	Light- responsive elements
SoBSK2	TCT-motif	TCTTAC	1205	6	1211	Light- responsive elements
SoBSK2	TCT-motif	TCTTAC	1332	6	1338	Light- responsive elements
SoBSK2	TCT-motif	TCTTAC	1546	6	1552	Light- responsive elements
SoBSK2	Sp1	GGGCGG	38	6	44	Light- responsive elements
SoBSK2	I-box	cGATAAGGCG	1321	9	1330	Light- responsive elements
SoBSK2	I-box	cGATAAGGCG	1535	9	1544	Light- responsive elements
SoBSK2	I-box	TGATAATGT	1981	9	1990	Light- responsive elements
SoBSK2	GA-motif	ATAGATAA	500	8	508	Light- responsive elements
SoBSK2	CAG-motif	GAAAGGCAGAC	1004	10	1014	Light- responsive elements
SoBSK2	MYB	TAACCA	627	6	633	Drought- responsive elements
SoBSK2	MYB	CAACCA	898	6	904	Drought- responsive elements
SoBSK2	MYB	CAACAG	1173	6	1179	Drought- responsive elements
SoBSK2	MYB	TAACTG	1176	6	1182	Drought- responsive elements
SoBSK2	MYB	TAACTG	1447	6	1453	Drought- responsive elements
SoBSK2	MYB	TAACCA	1481	6	1487	Drought- responsive elements
SoBSK2	MYB	CAACCA	1517	6	1523	Drought- responsive elements
SoBSK2	MYB	CAACCA	1580	6	1586	Drought- responsive elements
SoBSK2	MYB	CAACTG	1934	6	1940	Drought- responsive elements
SoBSK2	MYC	TCTCTTA	188	7	195	Drought- responsive elements
SoBSK2	MYC	CATTTG	475	6	481	Drought- responsive elements
SoBSK2	MYC	CAATTG	882	6	888	Drought- responsive elements
SoBSK2	MYC	CATTTG	925	6	931	Drought- responsive elements
SoBSK2	MYC	CAATTG	979	6	985	Drought- responsive elements
SoBSK2	MYC	CAATTG	1455	6	1461	Drought- responsive elements
SoBSK2	MYC	CATGTG	1752	6	1758	Drought- responsive elements
SoBSK2	MBS	CAACAG	1173	6	1179	Drought- responsive elements
SoBSK2	MBS	CAACTG	1934	6	1940	Drought- responsive elements
SoBSK2	MRS	CCGTTG	105	6	111	Drought- responsive elements
SoBSK2	MRS	CCGTTG	242	6	248	Drought- responsive elements
SoBSK2	STRE	AGGGG	1102	5	1107	Heat- responsive elements
SoBSK2	CCAAT-box	CAACGG	105	6	111	Heat- responsive elements
SoBSK2	CCAAT-box	CAACGG	242	6	248	Heat- responsive elements
SoBSK2	AT-rich element	ATAGAAATCAA	1051	10	1061	Heat- responsive elements
SoBSK2	ARE	AAACCA	1418	6	1424	Anaerobic induction
SoBSK2	ARE	AAACCA	1671	6	1677	Anaerobic induction
SoBSK2	WUN-motif	AAATTACT	731	8	739	Wound- responsive elements
SoBSK2	WUN-motif	AAATTACT	942	8	950	Wound- responsive elements
SoBSK2	WRE3	CCACCT	1809	6	1815	Wound- responsive elements
SoBSK2	ABRE	ACGTG	495	5	500	Hormone (ABA)- responsive elements
SoBSK2	ABRE	ACGTG	548	5	553	Hormone (ABA)- responsive elements
SoBSK2	ABRE	TACGTG	548	6	554	Hormone (ABA)- responsive elements
SoBSK2	ABRE	CACGTA	548	6	554	Hormone (ABA)- responsive elements
SoBSK2	ABRE	AACCCGG	1117	7	1124	Hormone (ABA)- responsive elements
SoBSK2	ABRE	CACGTG	1729	6	1735	Hormone (ABA)- responsive elements
SoBSK2	ABRE	ACGTG	1730	5	1735	Hormone (ABA)- responsive elements
SoBSK2	TGA-element	AACGAC	149	6	155	Hormone (Auxin)- responsive elements
SoBSK2	TGA-element	AACGAC	286	6	292	Hormone (Auxin)- responsive elements
SoBSK2	TGA-element	TGACGTAA	1574	8	1582	Hormone (Auxin)- responsive elements
SoBSK2	ERE	ATTTTAAA	1897	8	1905	Hormone (Ethylene)- responsive elements
SoBSK2	ERE	ATTTTAAA	1972	8	1980	Hormone (Ethylene)- responsive elements
SoBSK2	CGTCA-motif	CGTCA	1577	5	1582	Hormone (MeJA)- responsive elements
SoBSK2	TGACG-motif	TGACG	1577	5	1582	Hormone (MeJA)- responsive elements
SoBSK2	JERE	AGACCGCC	1327	8	1335	Hormone (MeJA)- responsive elements
SoBSK3	Box 4	ATTAAT	1612	6	1618	Light- responsive elements
SoBSK3	G-box	CACGTC	153	6	159	Light- responsive elements
SoBSK3	G-box	TAACACGTAG	478	9	487	Light- responsive elements
SoBSK3	G-box	TACGTG	481	6	487	Light- responsive elements
SoBSK3	GT1-motif	GGTTAAT	1106	7	1113	Light- responsive elements
SoBSK3	GT1-motif	GGTTAA	1107	6	1113	Light- responsive elements
SoBSK3	GT1-motif	GGTTAA	1304	6	1310	Light- responsive elements
SoBSK3	ATCT-motif	AATCTAATCC	1068	9	1077	Light- responsive elements
SoBSK3	MYB	CAACCA	1712	6	1718	Drought- responsive elements
SoBSK3	AT-rich element	ATAGAAATCAA	1831	10	1841	Heat- responsive elements
SoBSK3	LTR	CCGAAA	228	6	234	Cold- responsive elements
SoBSK3	ARE	AAACCA	180	6	186	Anaerobic induction
SoBSK3	ARE	AAACCA	195	6	201	Anaerobic induction
SoBSK3	ARE	AAACCA	218	6	224	Anaerobic induction
SoBSK3	ARE	AAACCA	647	6	653	Anaerobic induction
SoBSK3	WRE3	CCACCT	12	6	18	Wound- responsive elements
SoBSK3	ABRE	ACGTG	153	5	158	Hormone (ABA)- responsive elements
SoBSK3	ABRE	ACGTG	481	5	486	Hormone (ABA)- responsive elements
SoBSK3	ABRE	TACGTG	481	6	487	Hormone (ABA)- responsive elements
SoBSK3	ABRE	CACGTA	481	6	487	Hormone (ABA)- responsive elements
SoBSK3	TGA-element	AACGAC	530	6	536	Hormone (Auxin)- responsive elements
SoBSK3	TATC-box	TATCCCA	1479	7	1486	Hormone (GA)- responsive elements
SoBSK3	CGTCA-motif	CGTCA	240	5	245	Hormone (MeJA)- responsive elements
SoBSK3	CGTCA-motif	CGTCA	743	5	748	Hormone (MeJA)- responsive elements
SoBSK3	TGACG-motif	TGACG	240	5	245	Hormone (MeJA)- responsive elements
SoBSK3	TGACG-motif	TGACG	743	5	748	Hormone (MeJA)- responsive elements
SoBSK3	TCA-element	CCATCTTTTT	355	9	364	Hormone (SA)- responsive elements
SoBSK4	Box 4	ATTAAT	624	6	630	Light- responsive elements
SoBSK4	Box 4	ATTAAT	1183	6	1189	Light- responsive elements
SoBSK4	GT1-motif	GGTTAA	651	6	657	Light- responsive elements
SoBSK4	GT1-motif	GGTTAAT	1091	7	1098	Light- responsive elements
SoBSK4	GT1-motif	GGTTAA	1092	6	1098	Light- responsive elements
SoBSK4	TCT-motif	TCTTAC	581	6	587	Light- responsive elements
SoBSK4	GATA-motif	GATAGGG	697	7	704	Light- responsive elements
SoBSK4	GATA-motif	GATAGGA	1684	7	1691	Light- responsive elements
SoBSK4	Sp1	GGGCGG	705	6	711	Light- responsive elements
SoBSK4	Sp1	GGGCGG	715	6	721	Light- responsive elements
SoBSK4	Sp1	GGGCGG	721	6	727	Light- responsive elements
SoBSK4	MRE	AACCTAA	1094	7	1101	Light- responsive elements
SoBSK4	TCCC-motif	TCTCCCT	1433	7	1440	Light- responsive elements
SoBSK4	MYB	TAACTG	746	6	752	Drought- responsive elements
SoBSK4	MYB	TAACCA	801	6	807	Drought- responsive elements
SoBSK4	MYB	CAACCA	1149	6	1155	Drought- responsive elements
SoBSK4	DRE	GCCGAC	1514	6	1520	Drought- responsive elements
SoBSK4	STRE	AGGGG	700	5	705	Heat- responsive elements
SoBSK4	STRE	AGGGG	899	5	904	Heat- responsive elements
SoBSK4	ARE	AAACCA	835	6	841	Anaerobic induction
SoBSK4	ARE	AAACCA	1617	6	1623	Anaerobic induction
SoBSK4	ARE	AAACCA	1971	6	1977	Anaerobic induction
SoBSK4	WUN-motif	AAATTTCTT	1238	9	1247	Wound- responsive elements
SoBSK4	WRE3	CCACCT	551	6	557	Wound- responsive elements
SoBSK4	ERE	ATTTTAAA	1982	8	1990	Hormone (Ethylene)- responsive elements
SoBSK4	P-box	CCTTTTG	354	7	361	Hormone (GA)- responsive elements
SoBSK4	CGTCA-motif	CGTCA	344	5	349	Hormone (MeJA)- responsive elements
SoBSK4	TGACG-motif	TGACG	344	5	349	Hormone (MeJA)- responsive elements
SoBSK4	TCA-element	CCATCTTTTT	916	9	925	Hormone (SA)- responsive elements
SoBSK4	TCA-element	CCATCTTTTT	976	9	985	Hormone (SA)- responsive elements
SoBSK5	Box 4	ATTAAT	1395	6	1401	Light- responsive elements
SoBSK5	Box 4	ATTAAT	1494	6	1500	Light- responsive elements
SoBSK5	Box 4	ATTAAT	1640	6	1646	Light- responsive elements
SoBSK5	Box 4	ATTAAT	1676	6	1682	Light- responsive elements
SoBSK5	G-box	CACGAC	475	6	481	Light- responsive elements
SoBSK5	GT1-motif	GGTTAA	324	6	330	Light- responsive elements
SoBSK5	GT1-motif	GGTTAAT	1489	7	1496	Light- responsive elements
SoBSK5	TCT-motif	TCTTAC	1547	6	1553	Light- responsive elements
SoBSK5	GATA-motif	GATAGGG	267	7	274	Light- responsive elements
SoBSK5	I-box	AAGATAAGGCT	208	10	218	Light- responsive elements
SoBSK5	LAMP-element	CTTTATCA	22	8	30	Light- responsive elements
SoBSK5	MYB	CAACTG	53	6	59	Drought- responsive elements
SoBSK5	MYB	CAACCA	127	6	133	Drought- responsive elements
SoBSK5	MYB	TAACCA	323	6	329	Drought- responsive elements
SoBSK5	MYB	CAACCA	1064	6	1070	Drought- responsive elements
SoBSK5	MYB	TAACCA	1097	6	1103	Drought- responsive elements
SoBSK5	MYB	CAACTG	1468	6	1474	Drought- responsive elements
SoBSK5	MYB	TAACCA	1488	6	1494	Drought- responsive elements
SoBSK5	MYC	CATGTG	38	6	44	Drought- responsive elements
SoBSK5	MYC	CATTTG	382	6	388	Drought- responsive elements
SoBSK5	MYC	CAATTG	915	6	921	Drought- responsive elements
SoBSK5	MYC	CATTTG	1033	6	1039	Drought- responsive elements
SoBSK5	MYC	CAATTG	1068	6	1074	Drought- responsive elements
SoBSK5	MYC	TCTCTTA	1084	7	1091	Drought- responsive elements
SoBSK5	MYC	CAATTG	1821	6	1827	Drought- responsive elements
SoBSK5	MBS	CAACTG	53	6	59	Drought- responsive elements
SoBSK5	MBS	CAACTG	1468	6	1474	Drought- responsive elements
SoBSK5	MRS	CCGTTG	1663	6	1669	Drought- responsive elements
SoBSK5	STRE	AGGGG	33	5	38	Heat- responsive elements
SoBSK5	STRE	AGGGG	415	5	420	Heat- responsive elements
SoBSK5	STRE	AGGGG	1223	5	1228	Heat- responsive elements
SoBSK5	CCAAT-box	CAACGG	1663	6	1669	Heat- responsive elements
SoBSK5	ARE	AAACCA	625	6	631	Anaerobic induction
SoBSK5	ARE	AAACCA	639	6	645	Anaerobic induction
SoBSK5	ARE	AAACCA	750	6	756	Anaerobic induction
SoBSK5	WUN-motif	TAATTACTC	867	9	876	Wound- responsive elements
SoBSK5	ABRE	GACACGTGGC	1900	9	1909	Hormone (ABA)- responsive elements
SoBSK5	AuxRR-core	GGTCCAT	8	7	15	Hormone (Auxin)- responsive elements
SoBSK5	ERE	ATTTCATA	195	8	203	Hormone (Ethylene)- responsive elements
SoBSK5	TCA-element	CCATCTTTTT	987	9	996	Hormone (SA)- responsive elements
SoBSK5	TCA-element	CCATCTTTTT	1275	9	1284	Hormone (SA)- responsive elements
SoBSK5	TCA-element	CCATCTTTTT	1329	9	1338	Hormone (SA)- responsive elements
SoBSK6	Box 4	ATTAAT	714	6	720	Light- responsive elements
SoBSK6	Box 4	ATTAAT	910	6	916	Light- responsive elements
SoBSK6	G-box	TAACACGTAG	498	9	507	Light- responsive elements
SoBSK6	G-box	TACGTG	501	6	507	Light- responsive elements
SoBSK6	G-box	CACGTC	1060	6	1066	Light- responsive elements
SoBSK6	G-box	CACGTT	1585	6	1591	Light- responsive elements
SoBSK6	G-box	TACGTG	1945	6	1951	Light- responsive elements
SoBSK6	GT1-motif	GGTTAA	303	6	309	Light- responsive elements
SoBSK6	GT1-motif	GGTTAA	1192	6	1198	Light- responsive elements
SoBSK6	TCT-motif	TCTTAC	485	6	491	Light- responsive elements
SoBSK6	TCT-motif	TCTTAC	1045	6	1051	Light- responsive elements
SoBSK6	Sp1	GGGCGG	1489	6	1495	Light- responsive elements
SoBSK6	ATCT-motif	AATCTAATCC	4	9	13	Light- responsive elements
SoBSK6	GA-motif	ATAGATAA	740	8	748	Light- responsive elements
SoBSK6	MYB	TAACCA	199	6	205	Drought- responsive elements
SoBSK6	MYB	CAACCA	930	6	936	Drought- responsive elements
SoBSK6	MYB	CAACCA	1376	6	1382	Drought- responsive elements
SoBSK6	MYC	CATGTG	397	6	403	Drought- responsive elements
SoBSK6	MYC	CATTTG	886	6	892	Drought- responsive elements
SoBSK6	MYC	CATGTG	1364	6	1370	Drought- responsive elements
SoBSK6	MRS	CCGTTG	1123	6	1129	Drought- responsive elements
SoBSK6	STRE	AGGGG	260	5	265	Heat- responsive elements
SoBSK6	STRE	AGGGG	297	5	302	Heat- responsive elements
SoBSK6	STRE	AGGGG	1134	5	1139	Heat- responsive elements
SoBSK6	STRE	AGGGG	1312	5	1317	Heat- responsive elements
SoBSK6	STRE	AGGGG	1408	5	1413	Heat- responsive elements
SoBSK6	STRE	AGGGG	1442	5	1447	Heat- responsive elements
SoBSK6	STRE	AGGGG	1492	5	1497	Heat- responsive elements
SoBSK6	STRE	AGGGG	1812	5	1817	Heat- responsive elements
SoBSK6	CCAAT-box	CAACGG	1123	6	1129	Heat- responsive elements
SoBSK6	ARE	AAACCA	937	6	943	Anaerobic induction
SoBSK6	ARE	AAACCA	1692	6	1698	Anaerobic induction
SoBSK6	WUN-motif	CCATTTCAA	1178	9	1187	Wound- responsive elements
SoBSK6	WRE3	CCACCT	73	6	79	Wound- responsive elements
SoBSK6	ABRE	ACGTG	501	5	506	Hormone (ABA)- responsive elements
SoBSK6	ABRE	TACGTG	501	6	507	Hormone (ABA)- responsive elements
SoBSK6	ABRE	CACGTA	501	6	507	Hormone (ABA)- responsive elements
SoBSK6	ABRE	ACGTG	1060	5	1065	Hormone (ABA)- responsive elements
SoBSK6	ABRE	ACGTG	1585	5	1590	Hormone (ABA)- responsive elements
SoBSK6	ABRE	CGTACGTGCA	1943	9	1952	Hormone (ABA)- responsive elements
SoBSK6	ABRE	TACGTG	1945	6	1951	Hormone (ABA)- responsive elements
SoBSK6	ABRE	CACGTA	1945	6	1951	Hormone (ABA)- responsive elements
SoBSK6	ABRE	ACGTG	1946	5	1951	Hormone (ABA)- responsive elements
SoBSK6	ERE	ATTTTAAA	689	8	697	Hormone (Ethylene)- responsive elements
SoBSK6	ERE	ATTTTAAA	730	8	738	Hormone (Ethylene)- responsive elements
SoBSK6	P-box	CCTTTTG	863	7	870	Hormone (GA)- responsive elements
SoBSK6	CGTCA-motif	CGTCA	422	5	427	Hormone (MeJA)- responsive elements
SoBSK6	CGTCA-motif	CGTCA	1062	5	1067	Hormone (MeJA)- responsive elements
SoBSK6	CGTCA-motif	CGTCA	1533	5	1538	Hormone (MeJA)- responsive elements
SoBSK6	TGACG-motif	TGACG	422	5	427	Hormone (MeJA)- responsive elements
SoBSK6	TGACG-motif	TGACG	1062	5	1067	Hormone (MeJA)- responsive elements
SoBSK6	TGACG-motif	TGACG	1533	5	1538	Hormone (MeJA)- responsive elements
SoBSK7	Box 4	ATTAAT	1985	6	1991	Light- responsive elements
SoBSK7	Box 4	ATTAAT	1989	6	1995	Light- responsive elements
SoBSK7	G-box	CACGTC	364	6	370	Light- responsive elements
SoBSK7	GT1-motif	GTGTGTGAA	830	9	839	Light- responsive elements
SoBSK7	TCT-motif	TCTTAC	193	6	199	Light- responsive elements
SoBSK7	GATA-motif	GATAGGG	611	7	618	Light- responsive elements
SoBSK7	MRE	AACCTAA	1224	7	1231	Light- responsive elements
SoBSK7	TCCC-motif	TCTCCCT	1746	7	1753	Light- responsive elements
SoBSK7	MYB	TAACTG	267	6	273	Drought- responsive elements
SoBSK7	MYB	CAACAG	436	6	442	Drought- responsive elements
SoBSK7	MYB	CAACTG	1078	6	1084	Drought- responsive elements
SoBSK7	MYB	CAACCA	1251	6	1257	Drought- responsive elements
SoBSK7	MYB	CAACCA	1487	6	1493	Drought- responsive elements
SoBSK7	MYB	CAACTG	1631	6	1637	Drought- responsive elements
SoBSK7	MYB	CAACCA	1691	6	1697	Drought- responsive elements
SoBSK7	MYB	CAACCA	1899	6	1905	Drought- responsive elements
SoBSK7	MYB	CAACCA	1930	6	1936	Drought- responsive elements
SoBSK7	MYC	CATTTG	324	6	330	Drought- responsive elements
SoBSK7	MYC	CATTTG	986	6	992	Drought- responsive elements
SoBSK7	MYC	CAATTG	1171	6	1177	Drought- responsive elements
SoBSK7	MYC	CAATTG	1204	6	1210	Drought- responsive elements
SoBSK7	MYC	CATTTG	1881	6	1887	Drought- responsive elements
SoBSK7	MBS	CAACAG	436	6	442	Drought- responsive elements
SoBSK7	MBS	CAACTG	1078	6	1084	Drought- responsive elements
SoBSK7	MBS	CAACTG	1631	6	1637	Drought- responsive elements
SoBSK7	DRE	ACCGAGA	356	7	363	Drought- responsive elements
SoBSK7	STRE	AGGGG	217	5	222	Heat- responsive elements
SoBSK7	STRE	AGGGG	614	5	619	Heat- responsive elements
SoBSK7	STRE	AGGGG	707	5	712	Heat- responsive elements
SoBSK7	STRE	AGGGG	844	5	849	Heat- responsive elements
SoBSK7	AT-rich element	ATAGAAATCAA	1671	10	1681	Heat- responsive elements
SoBSK7	ARE	AAACCA	1825	6	1831	Anaerobic induction
SoBSK7	GC-motif	CCCCCG	1466	6	1472	Anaerobic induction
SoBSK7	ABRE	ACGTG	365	5	370	Hormone (ABA)- responsive elements
SoBSK7	ABRE	TACGGTC	1195	7	1202	Hormone (ABA)- responsive elements
SoBSK7	ABRE	AACCCGG	1449	7	1456	Hormone (ABA)- responsive elements
SoBSK7	ERE	ATTTTAAA	253	8	261	Hormone (Ethylene)- responsive elements
SoBSK7	CGTCA-motif	CGTCA	676	5	681	Hormone (MeJA)- responsive elements
SoBSK7	CGTCA-motif	CGTCA	1479	5	1484	Hormone (MeJA)- responsive elements
SoBSK7	TGACG-motif	TGACG	676	5	681	Hormone (MeJA)- responsive elements
SoBSK7	TGACG-motif	TGACG	1479	5	1484	Hormone (MeJA)- responsive elements
SoBSK7	TCA-element	CCATCTTTTT	1730	9	1739	Hormone (SA)- responsive elements
