# Supplementary material for: Genome-wide identification and expression analysis reveals spinach brassinosteroid-signaling kinase (BSK) gene family functions in temperature stress response
Source: BMC Genomics. 2022 Jun 20;23:453. doi: 10.1186/s12864-022-08684-5 (PMC9208177; doi:10.1186/s12864-022-08684-5)
Supplement: Supplementary file 5 — Additional file 5. [file 12864_2022_8684_MOESM5_ESM.xlsx]

## Sheet: Sheet1
Table S4. Information of representative genes (SoBSK1 and SoBSK2) for techanique replicates in RT-qPCR analysis
Tissues/ Treatments	Relative expression levels of SoBSK1 and SoBSK2 in Sp73															Relative expression levels of SoBSK1 and SoBSK2 in Sp75
	Experiment I					Experiment II					Experiment III					Experiment I					Experiment II					Experiment III
	Replicate 1	Replicate 2	Replicate 3	Average	Stdev	Replicate 1	Replicate 2	Replicate 3	Average	Stdev	Replicate 1	Replicate 2	Replicate 3	Average	Stdev	Replicate 1	Replicate 2	Replicate 3	Average	Stdev	Replicate 1	Replicate 2	Replicate 3	Average	Stdev	Replicate 1	Replicate 2	Replicate 3	Average	Stdev
1. Organ- specific expression analysis of SoBSKs
1.1 Relative expression level of SoBSK1
roots	0.948	0.957	0.973	0.959333	0.0126623	1.041	1.04	1.046	1.04233	0.00321455	1	0.998	1.002	1	0.002	0.936	0.933	0.95	0.939667	0.00907377	1.043	1.039	1.045	1.04233	0.00305505	1.022	1.02	1.021	1.021	0.001
stems	0.678	0.669	0.702	0.683	0.0170587	0.658	0.653	0.655	0.655333	0.00251661	0.669	0.669	0.669	0.669	0	0.413	0.412	0.418	0.414333	0.00321455	0.42	0.414	0.409	0.414333	0.00550757	0.402	0.4	0.407	0.403	0.00360555
1st leaves	0.688	0.776	0.732	0.732	0.044	0.741	0.746	0.74	0.742333	0.00321455	0.734	0.741	0.736	0.737	0.00360555	0.56	0.544	0.541	0.548333	0.0102144	0.566	0.569	0.568	0.567667	0.00152753	0.568	0.557	0.549	0.558	0.00953939
2nd leaves	0.869	0.866	0.859	0.864667	0.0051316	0.859	0.874	0.879	0.870667	0.0104083	0.872	0.859	0.872	0.867667	0.00750555	0.658	0.66	0.67	0.662667	0.0064291	0.664	0.665	0.659	0.662667	0.00321455	0.64	0.64	0.641	0.640333	0.00057735
3rd leaves	1.437	1.433	1.432	1.434	0.00264575	1.421	1.427	1.424	1.424	0.003	1.428	1.429	1.43	1.429	0.001	1.115	1.127	1.118	1.12	0.006245	1.164	1.158	1.156	1.15933	0.00416333	1.139	1.133	1.135	1.13567	0.00305505
1.2 Relative expression level of SoBSK2
roots	0.99	0.979	0.99	0.986333	0.00635085	1.021	1.012	1.009	1.014	0.006245	1	1	1	1	0	0.97	0.983	0.975	0.976	0.00655744	1.028	1.025	1.021	1.02467	0.00351188	1.001	0.998	1.001	1	0.00173205
stems	0.374	0.384	0.379	0.379	0.005	0.4	0.4	0.402	0.400667	0.0011547	0.39	0.391	0.388	0.389667	0.00152753	0.737	0.733	0.741	0.737	0.004	0.766	0.769	0.77	0.768333	0.00208167	0.721	0.725	0.72	0.722	0.00264575
1st leaves	0.701	0.692	0.685	0.692667	0.00802081	0.709	0.7	0.698	0.702333	0.00585947	0.692	0.698	0.702	0.697333	0.00503322	1.024	1.024	1.026	1.02467	0.0011547	1.026	1.028	1.02	1.02467	0.00416333	1.063	1.058	1.061	1.06067	0.00251661
2nd leaves	0.935	0.93	0.934	0.933	0.00264575	0.924	0.925	0.931	0.926667	0.00378594	0.958	0.95	0.95	0.952667	0.0046188	1.114	1.116	1.118	1.116	0.002	1.117	1.115	1.116	1.116	0.001	1.043	1.039	1.042	1.04133	0.00208167
3rd leaves	5.694	5.694	5.701	5.69633	0.00404145	5.736	5.733	5.738	5.73567	0.00251661	5.7	5.695	5.694	5.69633	0.00321455	0.601	0.601	0.6	0.600667	0.00057735	0.592	0.598	0.6	0.596667	0.00416333	0.6	0.599	0.597	0.598667	0.00152753
2. BR- response expression analysis of SoBSKs in spinach leaves
2.1 Relative expression level of SoBSK1
0 h	1.029	1.03	1.025	1.028	0.00264575	0.974	0.975	0.969	0.972667	0.00321455	1.001	1.001	0.998	1	0.00173205	1.002	1.01	1.009	1.007	0.0043589	0.994	0.99	0.995	0.993	0.00264575	0.998	1	1.002	1	0.002
2 h	1.664	1.66	1.663	1.66233	0.00208167	1.625	1.631	1.629	1.62833	0.00305505	1.541	1.54	1.54	1.54033	0.00057735	1.151	1.161	1.158	1.15667	0.0051316	1.206	1.204	1.207	1.20567	0.00152753	0.959	1.13	1.31	1.133	0.175519
4 h	1.925	1.924	1.92	1.923	0.00264575	1.865	1.869	1.877	1.87033	0.0061101	1.797	1.79	1.796	1.79433	0.00378594	2.919	2.918	2.917	2.918	0.001	2.927	2.919	2.908	2.918	0.00953939	2.763	2.76	2.759	2.76067	0.00208167
12 h	0.889	0.896	0.9	0.895	0.00556776	0.97	0.968	0.96	0.966	0.0052915	0.916	0.914	0.911	0.913667	0.00251661	1.239	1.24	1.24	1.23967	0.00057735	1.223	1.221	1.224	1.22267	0.00152753	1.234	1.229	1.23	1.231	0.00264575
24 h	1.045	1.051	1.046	1.04733	0.00321455	1.085	1.086	1.082	1.08433	0.00208167	1.064	1.065	1.068	1.06567	0.00208167	2.144	2.145	2.142	2.14367	0.00152753	2.177	2.17	2.173	2.17333	0.00351188	2.156	2.159	2.16	2.15833	0.00208167
2.2 Relative expression level of SoBSK2
0 h	0.973	0.975	0.97	0.972667	0.00251661	1.031	1.026	1.027	1.028	0.00264575	1.003	0.998	0.999	1	0.00264575	1.03	1.03	1.035	1.03167	0.00288675	0.97	0.968	0.97	0.969333	0.0011547	0.999	1.001	1	1	0.001
2 h	2.567	2.577	2.574	2.57267	0.0051316	2.554	2.555	2.556	2.555	0.001	2.566	2.567	2.559	2.564	0.0043589	1.951	1.955	1.95	1.952	0.00264575	1.878	1.871	1.869	1.87267	0.00472582	1.911	1.915	1.91	1.912	0.00264575
4 h	3.02	3.017	3.015	3.01733	0.00251661	3.145	3.142	3.15	3.14567	0.00404145	3.189	3.19	3.19	3.18967	0.00057735	5.898	5.898	5.895	5.897	0.00173205	6.232	6.234	6.234	6.23333	0.0011547	6.065	6.06	6.064	6.063	0.00264575
12 h	1.025	1.029	1.03	1.028	0.00264575	1.144	1.151	1.151	1.14867	0.00404145	1.084	1.09	1.086	1.08667	0.00305505	5.123	5.115	5.11	5.116	0.00655744	4.867	4.875	4.879	4.87367	0.0061101	4.706	4.708	4.709	4.70767	0.00152753
24 h	1.8	1.799	1.796	1.79833	0.00208167	2.651	1.845	1.051	1.849	0.800007	1.966	1.971	1.967	1.968	0.00264575	0.185	0.185	0.185	0.185	3.39935e-17	0.184	0.189	0.19	0.187667	0.00321455	0.186	0.184	0.189	0.186333	0.00251661
3. ABA- responsive expression analysis of SoBSKs in spinach leaves
3.1 Relative expression level of SoBSK1
0 h	0.983	0.985	0.977	0.981667	0.00416333	1.033	1.03	1.028	1.03033	0.00251661	0.988	0.987	0.991	0.988667	0.00208167	0.943	0.948	0.947	0.946	0.00264575	1.029	1.025	1.03	1.028	0.00264575	1.022	1.028	1.034	1.028	0.006
2 h	1.339	1.336	1.334	1.33633	0.00251661	1.351	1.354	1.36	1.355	0.00458258	1.341	1.351	1.345	1.34567	0.00503322	0.846	0.844	0.839	0.843	0.00360555	0.816	0.831	0.829	0.825333	0.00814453	0.837	0.834	0.831	0.834	0.003
4 h	1.351	1.346	1.34	1.34567	0.00550757	1.367	1.362	1.364	1.36433	0.00251661	1.355	1.355	1.355	1.355	2.71948e-16	1.74	1.44	1.137	1.439	0.301501	1.381	1.38	1.38	1.38033	0.00057735	1.41	1.407	1.411	1.40933	0.00208167
12 h	1.055	1.06	1.067	1.06067	0.00602771	1.039	1.037	1.041	1.039	0.002	0.981	0.983	0.984	0.982667	0.00152753	2.083	2.097	2.089	2.08967	0.00702377	2.034	2.03	2.034	2.03267	0.0023094	2.058	2.065	2.06	2.061	0.00360555
24 h	0.378	0.384	0.387	0.383	0.00458258	0.38	0.387	0.39	0.385667	0.0051316	0.405	0.409	0.417	0.410333	0.0061101	0.369	0.364	0.369	0.367333	0.00288675	0.365	0.371	0.374	0.37	0.00458258	0.375	0.365	0.366	0.368667	0.00550757
3.2 Relative expression level of SoBSK2
0 h	0.979	0.981	0.985	0.981667	0.00305505	1.028	1.034	1.029	1.03033	0.00321455	0.988	0.987	0.991	0.988667	0.00208167	0.961	0.97	0.967	0.966	0.00458258	1.016	1.016	1.01	1.014	0.0034641	1.02	1.024	1.019	1.021	0.00264575
2 h	0.281	0.281	0.281	0.281	0	0.374	0.377	0.384	0.378333	0.0051316	0.328	0.327	0.323	0.326	0.00264575	1.031	1.019	1.02	1.02333	0.00665833	0.956	0.958	0.951	0.955	0.00360555	0.989	0.991	0.986	0.988667	0.00251661
4 h	0.256	0.249	0.255	0.253333	0.00378594	0.244	0.245	0.245	0.244667	0.00057735	0.255	0.251	0.241	0.249	0.0072111	0.874	0.877	0.87	0.873667	0.00351188	0.909	0.894	0.891	0.898	0.00964365	0.884	0.889	0.884	0.885667	0.00288675
12 h	0.158	0.158	0.154	0.156667	0.0023094	0.148	0.151	0.149	0.149333	0.00152753	0.158	0.155	0.15	0.154333	0.00404145	1.285	1.285	1.289	1.28633	0.0023094	1.305	1.307	1.301	1.30433	0.00305505	1.299	1.298	1.289	1.29533	0.00550757
24 h	0.235	0.233	0.229	0.232333	0.00305505	0.244	0.234	0.244	0.240667	0.0057735	0.23	0.239	0.241	0.236667	0.00585947	0.868	0.864	0.871	0.867667	0.00351188	0.749	0.756	0.761	0.755333	0.00602771	0.821	0.808	0.799	0.809333	0.0110604
4. Heat- responsive expression analysis of SoBSKs in spinach leaves
4.1 Relative expression level of SoBSK1
0 h	1.014	1.008	1.009	1.01033	0.00321455	0.982	0.998	0.989	0.989667	0.00802081	1.003	1.003	0.994	1	0.00519615	1.015	1.011	1.009	1.01167	0.00305505	0.986	0.997	0.989	0.990667	0.00568624	0.998	0.998	0.997	0.997667	0.00057735
2 h	0.92	0.918	0.919	0.919	0.001	0.97	0.97	0.975	0.971667	0.00288675	0.943	0.945	0.947	0.945	0.002	0.8	0.8	0.8	0.8	1.35974e-16	0.812	0.813	0.809	0.811333	0.00208167	0.803	0.804	0.81	0.805667	0.00378594
4 h	1.214	1.218	1.223	1.21833	0.00450925	1.229	1.217	1.209	1.21833	0.0100664	1.218	1.216	1.221	1.21833	0.00251661	0.839	0.841	0.837	0.839	0.002	0.882	0.875	0.867	0.874667	0.00750555	0.814	0.821	0.83	0.821667	0.00802081
12 h	1.456	1.45	1.456	1.454	0.0034641	1.478	1.488	1.488	1.48467	0.0057735	1.47	1.47	1.468	1.46933	0.0011547	1.126	1.127	1.126	1.12633	0.00057735	1.173	1.168	1.157	1.166	0.00818535	1.137	1.154	1.147	1.146	0.008544
24 h	1.527	1.535	1.533	1.53167	0.00416333	1.599	1.597	1.594	1.59667	0.00251661	1.47	1.471	1.467	1.46933	0.00208167	1.367	1.36	1.357	1.36133	0.0051316	1.363	1.359	1.362	1.36133	0.00208167	1.32	1.315	1.31	1.315	0.005
4.2 Relative expression level of SoBSK2
0 h	1.016	1.016	1.01	1.014	0.0034641	0.983	0.988	0.988	0.986333	0.00288675	0.998	1.001	1.001	1	0.00173205	1.029	1.024	1.031	1.028	0.00360555	0.972	0.973	0.973	0.972667	0.00057735	0.995	1.008	0.997	1	0.007
2 h	0.822	0.819	0.818	0.819667	0.00208167	0.815	0.81	0.817	0.814	0.00360555	0.814	0.816	0.821	0.817	0.00360555	8.414	8.401	8.407	8.40733	0.00650641	8.06	8.068	8.067	8.065	0.0043589	8.235	8.231	8.237	8.23433	0.00305505
4 h	0.617	0.621	0.622	0.62	0.00264575	0.582	0.58	0.585	0.582333	0.00251661	0.603	0.601	0.598	0.600667	0.00251661	5.128	5.133	5.14	5.13367	0.00602771	5.663	5.659	5.649	5.657	0.0072111	5.026	5.027	5.031	5.028	0.00264575
12 h	0.337	0.339	0.338	0.338	0.001	0.332	0.331	0.337	0.333333	0.00321455	0.314	0.324	0.321	0.319667	0.0051316	6.212	6.212	6.211	6.21167	0.00057735	6.258	6.257	6.25	6.255	0.0043589	5.992	6.001	6.007	6	0.00754983
24 h	0.739	0.74	0.748	0.742333	0.00493288	0.776	0.76	0.769	0.768333	0.00802081	0.754	0.754	0.758	0.755333	0.0023094	4.523	4.527	4.529	4.52633	0.00305505	4.755	4.75	4.749	4.75133	0.00321455	4.646	4.637	4.629	4.63733	0.0085049
5. Cold- responsive expression analysis of SoBSKs in spinach leaves
5.1 Relative expression level of SoBSK1
0 h	1.009	1.007	1.033	1.01633	0.0144684	0.981	0.958	0.966	0.968333	0.0116762	1.012	1.016	1.021	1.01633	0.00450925	0.979	0.978	0.981	0.979333	0.00152753	1.022	1.024	1.017	1.021	0.00360555	1	1.001	0.999	1	0.001
2 h	1.419	1.623	1.66	1.56733	0.129786	1.515	1.517	1.51	1.514	0.00360555	1.465	1.463	1.459	1.46233	0.00305505	0.386	0.387	0.394	0.389	0.0043589	0.392	0.388	0.387	0.389	0.00264575	0.386	0.392	0.389	0.389	0.003
4 h	1.166	1.166	1.17	1.16733	0.0023094	1.134	1.134	1.139	1.13567	0.00288675	1.151	1.15	1.153	1.15133	0.00152753	0.442	0.444	0.441	0.442333	0.00152753	0.424	0.423	0.417	0.421333	0.00378594	0.41	0.415	0.413	0.412667	0.00251661
12 h	1.573	1.58	1.576	1.57633	0.00351188	1.536	1.534	1.53	1.53333	0.00305505	1.554	1.555	1.555	1.55467	0.00057735	0.527	0.54	0.537	0.534667	0.00680686	0.506	0.504	0.507	0.505667	0.00152753	0.516	0.52	0.524	0.52	0.004
24 h	0.112	0.1	0.107	0.106333	0.00602771	0.091	0.095	0.102	0.096	0.00556776	0.099	0.1	0.104	0.101	0.00264575	0.464	0.464	0.465	0.464333	0.00057735	0.502	0.501	0.5	0.501	0.001	0.471	0.471	0.48	0.474	0.00519615
5.2 Relative expression level of SoBSK2
0 h	1.035	1.041	1.03	1.03533	0.00550757	0.969	0.962	0.967	0.966	0.00360555	1.001	0.997	1.002	1	0.00264575	1.036	1.03	1.029	1.03167	0.00378594	0.973	0.964	0.971	0.969333	0.00472582	1.001	1.001	0.998	1	0.00173205
2 h	0.134	0.138	0.136	0.136	0.002	0.149	0.15	0.147	0.148667	0.00152753	0.143	0.145	0.139	0.142333	0.00305505	0.736	0.74	0.735	0.737	0.00264575	0.599	0.597	0.6	0.598667	0.00152753	0.666	0.675	0.68	0.673667	0.0070946
4 h	0.941	0.94	0.951	0.944	0.00608276	0.919	0.915	0.92	0.918	0.00264575	0.928	0.93	0.935	0.931	0.00360555	5.502	5.5	5.505	5.50233	0.00251661	5.656	5.66	5.655	5.657	0.00264575	5.655	5.657	5.659	5.657	0.002
12 h	0.037	0.038	0.038	0.0376667	0.00057735	0.039	0.034	0.035	0.036	0.00264575	0.037	0.038	0.035	0.0366667	0.00152753	6.215	6.211	6.209	6.21167	0.00305505	5.918	5.914	5.921	5.91767	0.00351188	5.559	5.561	5.559	5.55967	0.0011547
24 h	0.891	0.897	0.9	0.896	0.00458258	0.812	0.801	0.81	0.807667	0.00585947	0.851	0.851	0.85	0.850667	0.00057735	2.583	2.597	2.601	2.59367	0.00945163	2.352	2.355	2.354	2.35367	0.00152753	2.391	2.39	2.379	2.38667	0.00665833
