# Supplementary material for: Genome-wide identification and expression analysis reveals spinach brassinosteroid-signaling kinase (BSK) gene family functions in temperature stress response
Source: BMC Genomics. 2022 Jun 20;23:453. doi: 10.1186/s12864-022-08684-5 (PMC9208177; doi:10.1186/s12864-022-08684-5)
Supplement: Supplementary file 6 — Additional file 6. [file 12864_2022_8684_MOESM6_ESM.xlsx]

## Sheet: Sheet1
	Table S5. List of differentially expressed genes in BR and ABA signaling in spinach under heat stress by RNA-Seqencing analysis.
	Gene ID	Gene description	Gene symbola	Expression of BR signaling- and ABA signaling- related genes in Sp73																																						Expression of BR signaling- and ABA signaling- related genes in Sp75
				2h vs 0h (Fold change)	4h vs 0h (Fold change)	12h vs 0h (Fold change)	24h vs 0h (Fold change)	2h vs 0h (p-value)	4h vs 0h (p-value)	12h vs 0h (p-value)	24h vs 0h (p-value)	0h-R1 (FPKM)	0h-R2 (FPKM)	0h-R3 (FPKM)	0h-R1 (Count)	0h-R2 (Count)	0h-R3 (Count)	2h-R1 (FPKM)	2h-R2 (FPKM)	2h-R3 (FPKM)	2h-R1 (Count)	2h-R2 (Count)	2h-R3 (Count)	4h-R1 (FPKM)	4h-R2 (FPKM)	4h-R3 (FPKM)	4h-R1 (Count)	4h-R2 (Count)	4h-R3 (Count)	12h-R1 (FPKM)	12h-R2 (FPKM)	12h-R3 (FPKM)	12h-R1 (Count)	12h-R2 (Count)	12h-R3 (Count)	24h-R1 (FPKM)	24h-R2 (FPKM)	24h-R3 (FPKM)	24h-R1 (Count)	24h-R2 (Count)	24h-R3 (Count)	2h vs 0h (Fold change)	4h vs 0h (Fold change)	12h vs 0h (Fold change)	24h vs 0h (Fold change)	2h vs 0h (p-value)	4h vs 0h (p-value)	12h vs 0h (p-value)	24h vs 0h (p-value)
	BR signaling
	LOC110783509	serine/threonine-protein kinase BRI1-like 2	BRL2	0.899141	0.840634	0.419306	0.428182	0.539187	0.289028	2.33017e-06	2.37038e-05	3.75064	3.28085	3.31065	309	257	274	2.92306	3.10999	3.39711	236	254	281	2.58924	2.64738	3.00931	197	218	233	1.45296	1.17653	1.79264	119	94	137	1.28784	1.51847	2.05662	105	120	172	1.31044	1.28994	0.608858	0.546898	0.0821177	0.107936	0.0691397	0.148462
	LOC110792261	serine/threonine-protein kinase At4g35230	BSK2	0.767894	0.647154	0.359588	0.443875	0.104639	0.0057105	2.83687e-09	7.98065e-06	9.68254	8.46606	9.91313	421	350	433	7.8385	7.35435	6.68876	334	317	292	4.90605	6.23576	6.1425	197	271	251	2.40603	3.24904	4.68592	104	137	189	4.25288	5.17892	4.2367	183	216	187	1.40187	1.21436	0.700762	0.883379	0.10111	0.400717	0.146505	0.657611
	LOC110790529	BRI1 kinase inhibitor 1	BKI1	1.03815	0.653295	0.480314	0.498989	0.829215	0.00768448	1.77387e-05	0.000196106	11.5601	14.4813	14.1827	314	374	387	16.5296	11.9582	13.7505	440	322	375	7.49459	7.77189	9.67592	188	211	247	6.74004	4.55554	8.37413	182	120	211	5.80338	6.37114	9.86458	156	166	272	0.883641	0.585292	0.451529	0.467747	0.402846	0.000800562	0.00104518	0.000788037
	LOC110785244	protein BRASSINAZOLE-RESISTANT 1	BZR1	0.645184	0.639072	0.89815	0.696246	0.00346936	0.0012509	0.442038	0.0201241	25.5966	31.776	25.6384	804	949	809	16.6657	16.9887	20.484	513	529	646	16.0991	16.9454	17.0396	467	532	503	24.9473	22.3892	28.4173	779	682	828	20.5566	19.1837	23.3961	639	578	746	1.55101	1.35395	2.13366	1.17474	0.00281531	0.0470274	0.000843214	0.451396
	LOC110775102	BES1/BZR1 homolog protein 2	BEH2	0.702716	0.764612	1.52909	0.847995	0.0151122	0.0423317	0.00197155	0.258037	43.7523	60.5099	46.5795	1108	1457	1185	32.1949	39.4343	35.5931	799	990	905	36.088	38.1242	34.454	844	965	820	77.8136	73.7407	82.6252	1959	1811	1941	49.3578	47.1763	42.8279	1237	1146	1101	1.28909	1.18799	2.92487	1.18016	0.286659	0.545038	4.93069e-06	0.555406
	LOC110792342	BES1/BZR1 homolog protein 4-like	BEH4	1.16431	0.990403	0.952007	1.28344	0.328997	0.969803	0.77136	0.114042	14.4249	12.648	16.4717	469	391	538	19.5213	16.7537	15.2555	622	540	498	12.156	12.6164	16.3634	365	410	500	15.0052	14.2718	13.1962	485	450	398	17.6839	19.9438	23.9357	569	622	790	2.00967	1.35241	1.1806	1.61063	9.82454e-07	0.0489886	0.507596	0.0169108
	ABA signaling
	LOC110777504	Zeaxanthin epoxidase, chloroplastic	ZEP1	0.765728	0.677726	0.269541	0.70941	0.160275	0.0622442	1.16239e-06	0.0840131	179.059	121.494	198.785	9987	6443	11138	135.385	141.431	113.358	7400	7820	6348	105.808	122.983	93.5188	5450	6856	4902	45.0519	48.9007	44.5317	2498	2645	2304	120.206	128.316	142.762	6635	6865	8083	0.451567	0.366632	0.39332	0.345366	2.24176e-11	3.1166e-17	0.0118388	2.58874e-10
	LOC110798614	Zeaxanthin epoxidase, chloroplastic	ZEP2	1.24876	1.19928	0.8434	0.347959	0.444635	0.503593	0.615283	0.0227329	248.937	87.8248	266.704	4418	1482	4755	293.808	211.268	266.122	5110	3717	4742	207.017	221.774	267.82	3393	3934	4467	179.389	167.043	180.586	3165	2875	2973	76.8638	70.6067	86.1457	1350	1202	1552	0.78364	0.667959	0.25365	0.231589	0.0915936	0.0302479	2.36971e-09	1.3582e-09
	LOC110801611	protein ABA DEFICIENT 4, chloroplastic	ABA4	0.696451	0.732288	0.933615	0.563908	0.0239077	0.0402586	0.650505	0.00117993	17.5916	20.3774	16.2203	434	478	402	15.3451	10.3446	12.3536	371	253	306	11.1044	12.085	14.3623	253	298	333	16.2685	16.5516	18.6145	399	396	426	9.82997	8.91613	14.6941	240	211	368	0.809782	0.824035	1.0389	0.475986	0.184842	0.24057	0.824043	0.00125538
	LOC110805680	9-cis-epoxycarotenoid dioxygenase NCED1, chloroplastic	NCED1	0.806335	0.282458	0.338084	0.270399	0.361008	3.01802e-07	2.72599e-06	6.28321e-07	50.5381	33.008	33.7891	2409	1496	1618	19.9516	37.0972	39.1777	932	1753	1875	10.0634	8.35368	13.0588	443	398	585	13.5692	13.0229	13.9086	643	602	615	13.9911	14.0409	6.61318	660	642	320	2.22936	0.137925	1.30297	3.95153	3.6751e-06	2.88094e-12	0.798495	0.000565235
	LOC110798853	9-cis-epoxycarotenoid dioxygenase NCED5, chloroplastic	NCED5	1.52008	0.473421	0.534065	0.766229	0.0971081	0.0155011	0.0473236	0.525532	1.17214	1.3956	1.03471	53	60	47	1.42176	2.40939	1.71813	63	108	78	0.550797	0.354028	0.705977	23	16	30	0.711893	0.547324	0.6914	32	24	29	0.513994	0.622511	1.89541	23	27	87	1.33204	0.451768	0.841784	0.835619	0.278303	0.0294623	0.496452	0.65416
	LOC110795858	ABC transporter C family member 2-like	ABCC2	1.02105	1.02055	2.01401	2.28053	0.870858	0.859218	8.57145e-08	3.39269e-09	49.0753	49.1273	43.5092	5770	5492	5139	42.249	53.2275	51.1827	4868	6204	6042	41.5173	47.925	47.4675	4508	5632	5245	104.163	105.182	81.3273	12175	11993	8870	119.616	129.712	103.608	13918	14629	12366	0.799361	0.887325	2.01267	1.29701	0.0481959	0.270315	0.00073059	0.124777
	LOC110798137	ABC transporter G family member 22-like	ABCG22	1.031	0.349378	1.14869	1.16149	0.851227	2.47083e-15	0.30344	0.301451	36.2587	44.7618	32.9742	2106	2472	1924	25.6323	46.7179	46.7107	1459	2690	2724	11.2976	10.9036	15.4618	606	633	844	45.496	44.3657	43.0408	2627	2499	2319	52.9743	47.9947	43.1977	3045	2674	2547	0.327793	0.200635	1.97892	0.894085	4.62107e-17	6.22781e-23	0.0371148	0.471259
	LOC110802960	ABC transporter G family member 25	ABCG25	0.42318	0.439351	0.651296	0.390797	4.05319e-09	7.87358e-10	0.0019181	3.41564e-10	31.6387	35.2562	30.2908	1596	1691	1535	10.6807	15.1377	15.8744	528	757	804	13.1799	13.8834	13.2679	614	700	629	21.9949	21.6067	20.8147	1103	1057	974	16.7663	15.3551	9.25642	837	743	474	0.346166	0.50136	0.532798	0.371677	2.76355e-15	2.06604e-07	0.00359698	9.29919e-08
	LOC110792096	abscisic acid receptor PYR1-like	PYR1	0.756335	0.73846	0.284772	1.00336	0.242151	0.0884089	1.24216e-09	0.978879	9.23136	8.65713	8.00233	240	214	209	10.0871	4.5008	5.13352	257	116	134	4.99798	6.08029	7.08052	120	158	173	1.89588	2.81605	2.81961	49	71	68	7.1515	9.54354	11.784	184	238	311	1.84658	1.72246	0.193161	0.597669	0.000199762	0.00153312	2.03659e-07	0.0728898
	LOC110795145	abscisic acid receptor PYL4-like	PYL4	0.758105	1.03691	1.00459	1.94883	0.227146	0.850014	0.979675	0.00209154	14.0447	17.1928	14.4391	366	426	378	17.3466	7.66435	9.82248	443	198	257	13.4213	11.0954	20.4158	323	289	500	14.8998	16.5005	15.3059	386	417	370	25.7857	28.1633	43.5475	665	704	1152	6.98551	5.95847	1.54795	1.90617	1.38622e-25	1.26693e-18	0.402776	0.00796533
	LOC110798128	abscisic acid receptor PYL8-like	PYL5	6.21807	11.7278	9.17454	9.79573	9.81858e-07	7.21886e-62	8.31037e-27	3.29078e-16	7.82371	14.7217	6.5695	147	263	124	36.17	70.0084	75.9621	666	1304	1433	102.813	101.918	114.736	1784	1914	2026	72.0074	92.4198	104.652	1345	1684	1824	80.7774	96.2659	131.755	1502	1735	2513	8.40918	12.0432	5.88497	7.36296	4.68846e-52	1.88628e-70	0.0350299	5.6118e-25
	LOC110791253	abscisic acid receptor PYL9	PYL9	1.55099	1.40481	1.30996	0.767257	0.00138137	0.0062315	0.0407604	0.0566538	178.205	181.762	177.944	4502	4366	4516	328.344	258.622	257.247	8129	6477	6525	228.754	228.112	259.242	5337	5760	6155	228.114	218.493	272.074	5729	5353	6376	148.353	155.49	147.98	3709	3768	3795	1.13364	1.27454	0.72432	0.331273	0.280654	0.0371349	0.127077	3.22621e-10
	LOC110787674	probable protein phosphatase 2C 24	PP2C24	0.49244	2.32859	1.62248	0.397768	0.361383	0.114061	0.420444	0.104538	0.451165	0.13956	0.105673	17	5	4	0.0812432	0.107084	0.158597	3	4	6	0.603482	0.690355	0.225913	21	26	8	0.480528	0.383127	0.286096	18	14	10	0	0.0830015	0.0522872	0	3	2	0	0	2.17347	0.0982655	3.08709e-05	2.73966e-05	0.330383	0.00322259
	LOC110780285	protein phosphatase 2C 51	PP2C51	1.51128	0.982062	0.577702	0.2237	0.0743144	0.867476	0.00151786	1.26257e-16	19.9341	20.5916	23.345	561	551	660	20.3049	37.0623	40.9825	560	1034	1158	23.0088	18.3796	17.8838	598	517	473	16.5134	12.6776	8.46549	462	346	221	6.068	3.88957	5.74059	169	105	164	0.159503	0.0990496	1.10357	0.139601	7.22073e-22	4.34682e-32	0.949308	1.45622e-23
	LOC110800189	protein ABSCISIC ACID-INSENSITIVE 5-like	ABI5	0.529081	0.588045	0.282672	0.347493	0.209393	0.287336	0.0285515	0.0903817	0.64041	0.280642	0.610928	24	10	23	0.163372	0.349919	0.318922	6	13	12	0.231151	0.293665	0.340716	8	11	12	0.053683	0.165092	0.230124	2	6	8	0.107853	0.194726	0.289147	4	7	11	0.633549	1.22745	0.558459	0.754187	0.740647	0.91092	0.709243	0.839276
	LOC110793657	ABSCISIC ACID-INSENSITIVE 5-like protein 2	AREB3	1.56918	2.14819	1.35236	1.49634	0.0245593	2.46069e-05	0.148532	0.0692852	2.38798	3.47387	1.93277	107	148	87	2.9833	4.61506	4.73458	131	205	213	5.14736	5.26952	5.2956	213	236	223	3.47967	2.85362	4.30651	155	124	179	4.23964	4.74629	3.6495	188	204	166	1.59395	2.39132	1.17371	2.13577	0.0134875	2.1194e-06	0.599129	0.00178595
	a Genes with various Gene ID were marked by different numbers companied with gene symbols.
[truncated: 30 more columns]
